# Supplementary material for: COVID-19 Era Effect on Pandemic and Post-pandemic Pediatric Telemedicine Use: A Survey of the European Academy of Pediatrics Research in Ambulatory Settings Network
Source: Front Pediatr. 2021 Oct 22;9:713930. doi: 10.3389/fped.2021.713930 (PMC8570300; doi:10.3389/fped.2021.713930)
Supplement: Supplementary file 1 [file Table_1.XLSX]

## Sheet: Export Survey
			Nationality	INSERT FROM NL	Type	Activity	1) 1. Are you	2) 2. How many years of experience do you have post training?	3) 3. What is your specialty?	4) 4. How old are you?	5) 5. What country do you practice in?	6) 6. Please describe your use of the following telemedicine tools prior to, during the COVID-19 ou ...	7) 1=Not at all/very rarely; 2=few/week; 3= <10% daily encounters; 4=>10% and <50% daily encounters ...	8) 6.1.1 Phone calls - Pre-COVID-19	9) 6.1.2 Phone calls - During COVID-19	10) 6.1.3 Phone calls - Post-COVID-19	11) 6.2.1 Emails - Pre-COVID-19	12) 6.2.2 Emails - During COVID-19	13) 6.2.3 Emails - Post-COVID-19	14) 6.3.1 Phone text messages - Pre-COVID-19	15) 6.3.2 Phone text messages - During COVID-19	16) 6.3.3 Phone text messages - Post-COVID-19	17) 6.4.1 Social media (e.g. whatsapp) - Pre-COVID-19	18) 6.4.2 Social media (e.g. whatsapp) - During COVID-19	19) 6.4.3 Social media (e.g. whatsapp) - Post-COVID-19	20) 6.5.1 Cellphone pictures or video - Pre-COVID-19	21) 6.5.2 Cellphone pictures or video - During COVID-19	22) 6.5.3 Cellphone pictures or video - Post-COVID-19	23) 6.6.1 Video conference platform (Zoom, Facetime) - Pre-COVID-19	24) 6.6.2 Video conference platform (Zoom, Facetime) - During COVID-19	25) 6.6.3 Video conference platform (Zoom, Facetime) - Post-COVID-19	26) 7. Mobile communication technology (such as smartphones) has allowed us to be available more fre ...	27) Following are 2 clinical scenarios. For each, please indicate how you would treat via telemedici ...	28) In all cases, <u>please assume that the patient does not need to be evaluated for COVID-19.</u> ...	29) Case 1<br>The parents of a seven-year-old girl contact you as the child has 4 days of fever, cou ...	30) 7.1.1 How likely are you to manage this case remotely (as opposed to asking the parent to bring ...	31) 7.1.2 How likely are you to manage this case remotely (as opposed to asking the parent to bring ...	32) 7.1.3 How likely are you to manage this case remotely (as opposed to asking the parent to bring ...	33) 7.2.1 How likely are you to provide antibiotics without examining the child? - Pre-COVID-19	34) 7.2.2 How likely are you to provide antibiotics without examining the child? - During COVID-19	35) 7.2.3 How likely are you to provide antibiotics without examining the child? - Post-COVID-19	36) 7.3.1 How likely are you to offer prescription symptomatic care without examining the child? - P ...	37) 7.3.2 How likely are you to offer prescription symptomatic care without examining the child? - D ...	38) 7.3.3 How likely are you to offer prescription symptomatic care without examining the child? - P ...	39) 7.4.1 Are you more likely to ask for an X-ray without examining the child? - Pre-COVID-19	40) 7.4.2 Are you more likely to ask for an X-ray without examining the child? - During COVID-19	41) 7.4.3 Are you more likely to ask for an X-ray without examining the child? - Post-COVID-19	42) 7.5.1 Are you more likely to refer to an Emergency Department (ED) or Urgent Care Center (UCC) w ...	43) 7.5.2 Are you more likely to refer to an Emergency Department (ED) or Urgent Care Center (UCC) w ...
			Spain		-	-	b. Female	c. 21-30	a. Pediatrics	c. 51-60	Spain			>50% daily encounters	>50% daily encounters	>10% and <50% daily encounters	Not at all / Very rarely	Not at all / Very rarely	Not at all / Very rarely	Not at all / Very rarely	Not at all / Very rarely	Not at all / Very rarely	Not at all / Very rarely	Not at all / Very rarely	Not at all / Very rarely	Not at all / Very rarely	Not at all / Very rarely	Not at all / Very rarely	Not at all / Very rarely	Not at all / Very rarely	Not at all / Very rarely	a. 0-5%				Likely	Possibly	Possibly	Certainly not	Certainly not	Certainly not	Certainly not	Possibly	Certainly not	Unlikely	Possibly	Possibly	Unlikely	Likely
			Poland		-	-	a. Male	c. 21-30	a. Pediatrics	b. 41-50	Poland			>10% and <50% daily encounters	>50% daily encounters	>10% and <50% daily encounters	>10% and <50% daily encounters	>10% and <50% daily encounters	>10% and <50% daily encounters	<10% daily encounters	<10% daily encounters	<10% daily encounters	Few / Week	Few / Week	Few / Week	Not at all / Very rarely	Not at all / Very rarely	Not at all / Very rarely	Few / Week	Few / Week	Not at all / Very rarely	d. 51-75%				Certainly not	Unlikely	Unlikely	Certainly not	Unlikely	Unlikely	Certainly not	Unlikely	Unlikely	Certainly not	Unlikely	Possibly	Certainly not	Possibly
			France		-	-	b. Female	c. 21-30	a. Pediatrics	d. 61-70	France			<10% daily encounters	>10% and <50% daily encounters	>10% and <50% daily encounters	<10% daily encounters	<10% daily encounters	<10% daily encounters	Not at all / Very rarely	Not at all / Very rarely	Not at all / Very rarely	Not at all / Very rarely	Not at all / Very rarely	Not at all / Very rarely	Few / Week	>10% and <50% daily encounters	<10% daily encounters	Not at all / Very rarely	<10% daily encounters	Not at all / Very rarely	a. 0-5%				Certainly not	Possibly	Certainly not	Certainly not	Certainly not	Certainly not	Certainly not	Possibly	Certainly not	Possibly	Unlikely	Possibly	Certainly not	Possibly
			Argentina		-	-	b. Female	b. 11-20	a. Pediatrics	b. 41-50	Spain			Few / Week	>50% daily encounters	>10% and <50% daily encounters	Not at all / Very rarely	>10% and <50% daily encounters	>10% and <50% daily encounters	Not at all / Very rarely	Not at all / Very rarely	Not at all / Very rarely	Not at all / Very rarely	Not at all / Very rarely	Not at all / Very rarely	Few / Week	>50% daily encounters	>10% and <50% daily encounters	Not at all / Very rarely	Not at all / Very rarely	Not at all / Very rarely	d. 51-75%				Unlikely	Possibly	Possibly	Certainly not	Certainly not	Certainly not	Possibly	Possibly	Possibly	Certainly not	Certainly not	Certainly not	Certainly not	Certainly not
			Portugal		-	-	b. Female	b. 11-20	d. Other	a. <40	Portugal			Few / Week	>50% daily encounters	>50% daily encounters	>50% daily encounters	>50% daily encounters	>50% daily encounters	>10% and <50% daily encounters	>10% and <50% daily encounters	>10% and <50% daily encounters	>10% and <50% daily encounters	>10% and <50% daily encounters	>10% and <50% daily encounters	Few / Week	>10% and <50% daily encounters	>10% and <50% daily encounters	Not at all / Very rarely	>50% daily encounters	>50% daily encounters	e. 76-95%				Likely	Likely	Likely	Certainly not	Certainly not	Certainly not	Certainly not	Possibly	Possibly	Unlikely	Possibly	Possibly	Likely	Always will
			Spain		-	-	b. Female	d. >31	a. Pediatrics	c. 51-60	Spain			>10% and <50% daily encounters	>50% daily encounters	>50% daily encounters	Not at all / Very rarely	>10% and <50% daily encounters	>10% and <50% daily encounters	Not at all / Very rarely	Not at all / Very rarely	Not at all / Very rarely	Not at all / Very rarely	Not at all / Very rarely	Not at all / Very rarely	Not at all / Very rarely	Not at all / Very rarely	Not at all / Very rarely	Not at all / Very rarely	Not at all / Very rarely	Not at all / Very rarely	a. 0-5%				Certainly not	Possibly	Unlikely	Certainly not	Possibly	Unlikely	Certainly not	Likely	Possibly	Unlikely	Unlikely	Unlikely	Certainly not	Unlikely
			Ukraine	Ukraine	-	-	b. Female	c. 21-30	c. Internal Medicine	b. 41-50	Ukraine			Few / Week	Few / Week	Few / Week	Not at all / Very rarely	Few / Week	Few / Week	Few / Week	<10% daily encounters	Few / Week	Few / Week	<10% daily encounters	<10% daily encounters	Few / Week	<10% daily encounters	Few / Week	Not at all / Very rarely	Not at all / Very rarely	Not at all / Very rarely	b. 5-25%				Certainly not	Possibly	Certainly not	Certainly not	Possibly	Certainly not	Likely	Likely	Possibly	Certainly not	Possibly	Certainly not	Certainly not	Unlikely
			Bulgaria	Bulgaria	-	-	b. Female	b. 11-20	b. Family Practice/GP	a. <40	Bulgaria			>50% daily encounters	>50% daily encounters	>50% daily encounters	Not at all / Very rarely	Not at all / Very rarely	Not at all / Very rarely	>50% daily encounters	>50% daily encounters	>50% daily encounters	>50% daily encounters	>50% daily encounters	>50% daily encounters	>10% and <50% daily encounters	<10% daily encounters	<10% daily encounters	Not at all / Very rarely	Not at all / Very rarely	Not at all / Very rarely	b. 5-25%				Certainly not	Unlikely	Certainly not	Certainly not	Certainly not	Certainly not	Unlikely	Unlikely	Unlikely	Unlikely	Unlikely	Unlikely	Unlikely	Likely
			Bulgaria	Bulgaria	-	-	b. Female	c. 21-30	a. Pediatrics	b. 41-50	Bulgaria			>10% and <50% daily encounters	>10% and <50% daily encounters	>10% and <50% daily encounters	Not at all / Very rarely	Not at all / Very rarely	Not at all / Very rarely	>10% and <50% daily encounters	>10% and <50% daily encounters	>10% and <50% daily encounters	>10% and <50% daily encounters	>10% and <50% daily encounters	>10% and <50% daily encounters	>10% and <50% daily encounters	>10% and <50% daily encounters	>10% and <50% daily encounters	Not at all / Very rarely	Not at all / Very rarely	Not at all / Very rarely	e. 76-95%				Always will	Always will	Always will	Possibly	Possibly	Possibly	Likely	Likely	Likely	Certainly not	Certainly not	Certainly not	Possibly	Possibly
			Italy		-	-	a. Male	c. 21-30	a. Pediatrics	c. 51-60	Italy			>10% and <50% daily encounters	>50% daily encounters	>10% and <50% daily encounters	Not at all / Very rarely	<10% daily encounters	<10% daily encounters	Not at all / Very rarely	<10% daily encounters	<10% daily encounters	Not at all / Very rarely	<10% daily encounters	<10% daily encounters	Not at all / Very rarely	<10% daily encounters	<10% daily encounters	Not at all / Very rarely	<10% daily encounters	<10% daily encounters	b. 5-25%				Certainly not	Always will	Unlikely	Certainly not	Certainly not	Certainly not	Unlikely	Likely	Possibly	Certainly not	Certainly not	Certainly not	Certainly not	Always will
			Austria		-	-	a. Male	c. 21-30	a. Pediatrics	c. 51-60	Austria			<10% daily encounters	>10% and <50% daily encounters	>10% and <50% daily encounters	Not at all / Very rarely	<10% daily encounters	<10% daily encounters	Not at all / Very rarely	<10% daily encounters	Few / Week	Not at all / Very rarely	Not at all / Very rarely	Not at all / Very rarely	Not at all / Very rarely	Few / Week	Few / Week	Not at all / Very rarely	Few / Week	Not at all / Very rarely	e. 76-95%				Certainly not	Unlikely	Certainly not	Certainly not	Unlikely	Certainly not	Unlikely	Possibly	Certainly not	Certainly not	Certainly not	Certainly not	Certainly not	Unlikely
			Portugal		-	-	b. Female	a. <10	a. Pediatrics	a. <40	Portugal			Few / Week	Few / Week	Few / Week	Not at all / Very rarely	Not at all / Very rarely	Not at all / Very rarely	Not at all / Very rarely	Not at all / Very rarely	Not at all / Very rarely	Not at all / Very rarely	Not at all / Very rarely	Not at all / Very rarely	Not at all / Very rarely	Few / Week	Not at all / Very rarely	Few / Week	<10% daily encounters	<10% daily encounters	b. 5-25%				Unlikely	Possibly	Unlikely	Certainly not	Certainly not	Certainly not	Unlikely	Possibly	Unlikely	Certainly not	Certainly not	Certainly not	Possibly	Unlikely
			Spain		-	-	a. Male	c. 21-30	a. Pediatrics	c. 51-60	Spain			Few / Week	>50% daily encounters	>50% daily encounters	Not at all / Very rarely	<10% daily encounters	<10% daily encounters	Not at all / Very rarely	Few / Week	Not at all / Very rarely	Few / Week	<10% daily encounters	<10% daily encounters	Not at all / Very rarely	<10% daily encounters	<10% daily encounters	Not at all / Very rarely	Few / Week	Not at all / Very rarely	b. 5-25%				Likely	Unlikely	Unlikely	Certainly not	Certainly not	Certainly not	Possibly	Likely	Likely	Certainly not	Possibly	Possibly	Unlikely	Unlikely
			Germany		-	-	a. Male	c. 21-30	a. Pediatrics	c. 51-60	Germany			>10% and <50% daily encounters	Few / Week	Few / Week	Few / Week	Few / Week	Few / Week	Not at all / Very rarely	Not at all / Very rarely	Not at all / Very rarely	Not at all / Very rarely	Not at all / Very rarely	Not at all / Very rarely	<10% daily encounters	Few / Week	Not at all / Very rarely	<10% daily encounters	Not at all / Very rarely	Not at all / Very rarely	b. 5-25%				Certainly not	Likely	Possibly	Certainly not	Certainly not	Certainly not	Likely	Always will	Unlikely	Certainly not	Certainly not	Certainly not	Unlikely	Unlikely
			Belgium		-	National Coordinator	b. Female	b. 11-20	a. Pediatrics	b. 41-50	Belgium			Few / Week	>50% daily encounters	>10% and <50% daily encounters	<10% daily encounters	>10% and <50% daily encounters	Few / Week	Not at all / Very rarely	Not at all / Very rarely	Not at all / Very rarely	Not at all / Very rarely	Not at all / Very rarely	Not at all / Very rarely	Not at all / Very rarely	<10% daily encounters	Not at all / Very rarely	Not at all / Very rarely	>50% daily encounters	<10% daily encounters	d. 51-75%				Certainly not	Certainly not	Certainly not	Unlikely	Unlikely	Unlikely	Certainly not	Certainly not	Certainly not	Unlikely	Unlikely	Unlikely	Unlikely	Possibly
			Belgium		-	-	b. Female	c. 21-30	a. Pediatrics	b. 41-50	Belgium			Few / Week	>10% and <50% daily encounters	>10% and <50% daily encounters	Few / Week	<10% daily encounters	<10% daily encounters	Few / Week	<10% daily encounters	<10% daily encounters	Few / Week	<10% daily encounters	<10% daily encounters	Not at all / Very rarely	Few / Week	Few / Week	Not at all / Very rarely	Few / Week	Few / Week	d. 51-75%				Possibly	Likely	Possibly	Certainly not	Certainly not	Certainly not	Possibly	Likely	Likely	Certainly not	Certainly not	Possibly	Unlikely	Possibly
			Croatia		-	-	b. Female	d. >31	a. Pediatrics	d. 61-70	Croatia			Not at all / Very rarely	Not at all / Very rarely	Not at all / Very rarely	Few / Week	Few / Week	Not at all / Very rarely	Not at all / Very rarely	Not at all / Very rarely	Not at all / Very rarely	Few / Week	Not at all / Very rarely	Not at all / Very rarely	Not at all / Very rarely	Not at all / Very rarely	Not at all / Very rarely	Few / Week	Few / Week	Few / Week	a. 0-5%				Possibly	Unlikely	Unlikely	Certainly not	Certainly not	Certainly not	Certainly not	Unlikely	Certainly not	Certainly not	Certainly not	Certainly not	Certainly not	Certainly not
			Spain		-	-	b. Female	a. <10	a. Pediatrics	a. <40	Spain			<10% daily encounters	>50% daily encounters	>50% daily encounters	Few / Week	<10% daily encounters	<10% daily encounters	Not at all / Very rarely	Not at all / Very rarely	Not at all / Very rarely	<10% daily encounters	<10% daily encounters	<10% daily encounters	Not at all / Very rarely	Not at all / Very rarely	Not at all / Very rarely	Not at all / Very rarely	>10% and <50% daily encounters	>10% and <50% daily encounters	e. 76-95%				Unlikely	Always will	Likely	Certainly not	Possibly	Possibly	Always will	Always will	Always will	Certainly not	Certainly not	Certainly not	Certainly not	Possibly
			Portugal		-	-	b. Female	a. <10	a. Pediatrics	a. <40	Portugal			<10% daily encounters	>10% and <50% daily encounters	>10% and <50% daily encounters	Not at all / Very rarely	Not at all / Very rarely	Not at all / Very rarely	Not at all / Very rarely	Not at all / Very rarely	Not at all / Very rarely	Not at all / Very rarely	Not at all / Very rarely	Not at all / Very rarely	Few / Week	Few / Week	Few / Week	Not at all / Very rarely	Not at all / Very rarely	Not at all / Very rarely	e. 76-95%				Likely	Unlikely	Unlikely	Certainly not	Unlikely	Unlikely	Likely	Likely	Likely	Unlikely	Certainly not	Unlikely	Unlikely	Certainly not
			Spain		-	-	b. Female	c. 21-30	a. Pediatrics	c. 51-60	Spain			<10% daily encounters	>50% daily encounters	>50% daily encounters	Not at all / Very rarely	<10% daily encounters	Few / Week	Not at all / Very rarely	Not at all / Very rarely	Not at all / Very rarely	Not at all / Very rarely	Not at all / Very rarely	Not at all / Very rarely	Not at all / Very rarely	<10% daily encounters	<10% daily encounters	Not at all / Very rarely	Not at all / Very rarely	Not at all / Very rarely	d. 51-75%				Certainly not	Possibly	Certainly not	Certainly not	Certainly not	Certainly not	Certainly not	Possibly	Unlikely	Certainly not	Likely	Unlikely	Certainly not	Possibly
			Cyprus	Cyprus	-	-	b. Female	a. <10	a. Pediatrics	a. <40	Cyprus			Few / Week	>10% and <50% daily encounters	Few / Week	Not at all / Very rarely	Not at all / Very rarely	Not at all / Very rarely	Few / Week	Few / Week	Few / Week	<10% daily encounters	<10% daily encounters	<10% daily encounters	<10% daily encounters	<10% daily encounters	<10% daily encounters	Not at all / Very rarely	Few / Week	Not at all / Very rarely	d. 51-75%				Certainly not	Certainly not	Certainly not	Certainly not	Certainly not	Certainly not	Certainly not	Certainly not	Certainly not	Certainly not	Certainly not	Certainly not	Certainly not	Certainly not
			Croatia		-	-	b. Female	d. >31	a. Pediatrics	d. 61-70	Croatia			>10% and <50% daily encounters	>50% daily encounters	>10% and <50% daily encounters	Not at all / Very rarely	Few / Week	Not at all / Very rarely	<10% daily encounters	<10% daily encounters	<10% daily encounters	<10% daily encounters	>50% daily encounters	>10% and <50% daily encounters	Few / Week	<10% daily encounters	Few / Week	Not at all / Very rarely	Few / Week	<10% daily encounters	c. 26-50%				Unlikely	Possibly	Unlikely	Certainly not	Possibly	Certainly not	Possibly	Possibly	Possibly	Certainly not	Unlikely	Possibly	Certainly not	Unlikely
			Ukraine	Ukraine	-	-	a. Male	b. 11-20	b. Family Practice/GP	b. 41-50	Ukraine			<10% daily encounters	>10% and <50% daily encounters	>10% and <50% daily encounters	Not at all / Very rarely	Not at all / Very rarely	Not at all / Very rarely	Not at all / Very rarely	Not at all / Very rarely	Not at all / Very rarely	<10% daily encounters	<10% daily encounters	<10% daily encounters	Few / Week	Few / Week	Few / Week	<10% daily encounters	<10% daily encounters	<10% daily encounters	b. 5-25%				Possibly	Possibly	Possibly	Certainly not	Certainly not	Certainly not	Possibly	Possibly	Possibly	Unlikely	Likely	Likely	Certainly not	Possibly
			Ukraine	Ukraine	-	-	a. Male	d. >31	b. Family Practice/GP	c. 51-60	Ukraine			>10% and <50% daily encounters	>10% and <50% daily encounters	>10% and <50% daily encounters	>10% and <50% daily encounters	>10% and <50% daily encounters	>10% and <50% daily encounters	<10% daily encounters	<10% daily encounters	<10% daily encounters	>10% and <50% daily encounters	>10% and <50% daily encounters	>10% and <50% daily encounters	<10% daily encounters	<10% daily encounters	<10% daily encounters	<10% daily encounters	<10% daily encounters	<10% daily encounters	f. 96-100%				Likely	Always will	Likely	Possibly	Possibly	Possibly	Possibly	Possibly	Possibly	Certainly not	Possibly	Certainly not	Certainly not	Unlikely
			Belgium		-	-	b. Female	b. 11-20	a. Pediatrics	b. 41-50	Belgium			Few / Week	>10% and <50% daily encounters	<10% daily encounters	Few / Week	<10% daily encounters	<10% daily encounters	Not at all / Very rarely	Not at all / Very rarely	Not at all / Very rarely	Not at all / Very rarely	Not at all / Very rarely	Not at all / Very rarely	Not at all / Very rarely	<10% daily encounters	<10% daily encounters	Not at all / Very rarely	Few / Week	Few / Week	f. 96-100%				Certainly not	Certainly not	Certainly not	Certainly not	Certainly not	Possibly	Certainly not	Certainly not	Possibly	Certainly not	Certainly not	Always will	Certainly not	Certainly not
			Belgium		-	-	b. Female	b. 11-20	a. Pediatrics	b. 41-50	Belgium			>10% and <50% daily encounters	>50% daily encounters	>10% and <50% daily encounters	<10% daily encounters	>10% and <50% daily encounters	<10% daily encounters	Few / Week	Few / Week	Few / Week	Not at all / Very rarely	Not at all / Very rarely	Not at all / Very rarely	Not at all / Very rarely	Few / Week	Few / Week	Not at all / Very rarely	>10% and <50% daily encounters	>10% and <50% daily encounters	f. 96-100%				Certainly not	Unlikely	Certainly not	Unlikely	Certainly not	Unlikely	Unlikely	Unlikely	Unlikely	Unlikely	Possibly	Unlikely	Unlikely	Likely
			Belgium		-	-	b. Female	c. 21-30	a. Pediatrics	c. 51-60	Belgium			Few / Week	>50% daily encounters	<10% daily encounters	>10% and <50% daily encounters	>50% daily encounters	>10% and <50% daily encounters	Not at all / Very rarely	Not at all / Very rarely	Not at all / Very rarely	Not at all / Very rarely	Not at all / Very rarely	Not at all / Very rarely	Not at all / Very rarely	Not at all / Very rarely	Not at all / Very rarely	Not at all / Very rarely	<10% daily encounters	<10% daily encounters	e. 76-95%				Unlikely	Unlikely	Unlikely	Certainly not	Unlikely	Certainly not	Unlikely	Likely	Possibly	Unlikely	Possibly	Unlikely	Unlikely	Possibly
			Belgium		-	-	b. Female	a. <10	a. Pediatrics	a. <40	Belgium			>10% and <50% daily encounters	>50% daily encounters	>10% and <50% daily encounters	Few / Week	Few / Week	Few / Week	Not at all / Very rarely	Not at all / Very rarely	Not at all / Very rarely	Not at all / Very rarely	Not at all / Very rarely	Not at all / Very rarely	Not at all / Very rarely	Few / Week	Not at all / Very rarely	Not at all / Very rarely	Few / Week	Few / Week	b. 5-25%				Unlikely	Unlikely	Unlikely	Certainly not	Unlikely	Unlikely	Unlikely	Unlikely	Unlikely	Unlikely	Unlikely	Unlikely	Unlikely	Unlikely
			Bulgaria		-	-	b. Female	d. >31	a. Pediatrics	d. 61-70	Bulgaria			>10% and <50% daily encounters	>10% and <50% daily encounters	>10% and <50% daily encounters	>10% and <50% daily encounters	Not at all / Very rarely	Not at all / Very rarely	>10% and <50% daily encounters	>10% and <50% daily encounters	>10% and <50% daily encounters	>10% and <50% daily encounters	>50% daily encounters	>50% daily encounters	<10% daily encounters	<10% daily encounters	<10% daily encounters	Not at all / Very rarely	Not at all / Very rarely	Not at all / Very rarely	a. 0-5%				Unlikely	Possibly	Unlikely	Certainly not	Unlikely	Unlikely	Likely	Possibly	Likely	Unlikely	Unlikely	Unlikely	Unlikely	Likely
			Italy		-	-	b. Female	c. 21-30	a. Pediatrics	c. 51-60	Italy			>50% daily encounters	>50% daily encounters	>50% daily encounters	<10% daily encounters	>10% and <50% daily encounters	>10% and <50% daily encounters	<10% daily encounters	<10% daily encounters	<10% daily encounters	>10% and <50% daily encounters	>50% daily encounters	>50% daily encounters	>10% and <50% daily encounters	>50% daily encounters	>50% daily encounters	Not at all / Very rarely	Few / Week	Few / Week	c. 26-50%				Unlikely	Likely	Possibly	Certainly not	Unlikely	Certainly not	Possibly	Likely	Likely	Certainly not	Certainly not	Certainly not	Certainly not	Certainly not
			Spain		-	-	b. Female	d. >31	a. Pediatrics	d. 61-70	Spain			Few / Week	>10% and <50% daily encounters	>10% and <50% daily encounters	<10% daily encounters	Few / Week	Few / Week	Not at all / Very rarely	>10% and <50% daily encounters	>10% and <50% daily encounters	<10% daily encounters	>10% and <50% daily encounters	>10% and <50% daily encounters	>10% and <50% daily encounters	>10% and <50% daily encounters	>10% and <50% daily encounters	Not at all / Very rarely	>10% and <50% daily encounters	<10% daily encounters	f. 96-100%				Always will	Possibly	Possibly	Certainly not	Possibly	Possibly	Unlikely	Always will	Always will	Certainly not	Possibly	Possibly	Possibly	Always will
			Portugal		-	-	b. Female	d. >31	a. Pediatrics	d. 61-70	Portugal			Not at all / Very rarely	>50% daily encounters	>50% daily encounters	Few / Week	Few / Week	Few / Week	Few / Week	Few / Week	Few / Week	Few / Week	Few / Week	Few / Week	Few / Week	Few / Week	Few / Week	Not at all / Very rarely	Not at all / Very rarely	Not at all / Very rarely	e. 76-95%				Unlikely	Unlikely	Unlikely	Unlikely	Unlikely	Unlikely	Unlikely	Unlikely	Unlikely	Unlikely	Likely	Likely	Possibly	Likely
			Portugal		-	-	b. Female	a. <10	a. Pediatrics	a. <40	Portugal			Not at all / Very rarely	>50% daily encounters	>10% and <50% daily encounters	Few / Week	<10% daily encounters	<10% daily encounters	Not at all / Very rarely	Not at all / Very rarely	Not at all / Very rarely	Not at all / Very rarely	Not at all / Very rarely	Not at all / Very rarely	Few / Week	Few / Week	Few / Week	Few / Week	>10% and <50% daily encounters	>10% and <50% daily encounters	c. 26-50%				Possibly	Likely	Likely	Certainly not	Certainly not	Certainly not	Always will	Always will	Always will	Certainly not	Certainly not	Certainly not	Likely	Likely
			Germany		-	-	a. Male	c. 21-30	a. Pediatrics	d. 61-70	Germany			Few / Week	Few / Week	Few / Week	Few / Week	Few / Week	Few / Week	Not at all / Very rarely	Not at all / Very rarely	Not at all / Very rarely	Not at all / Very rarely	Not at all / Very rarely	Not at all / Very rarely	Not at all / Very rarely	Not at all / Very rarely	Not at all / Very rarely	Not at all / Very rarely	Few / Week	Few / Week	e. 76-95%				Likely	Likely	Likely	Certainly not	Certainly not	Certainly not	Possibly	Possibly	Possibly	Certainly not	Certainly not	Certainly not	Unlikely	Unlikely
			Slovenia		-	-	a. Male	d. >31	b. Family Practice/GP	c. 51-60	Slovenia			>10% and <50% daily encounters	>50% daily encounters	>10% and <50% daily encounters	<10% daily encounters	>10% and <50% daily encounters	>10% and <50% daily encounters	Not at all / Very rarely	<10% daily encounters	Few / Week	Few / Week	Few / Week	Few / Week	Few / Week	Few / Week	Few / Week	Not at all / Very rarely	Not at all / Very rarely	Not at all / Very rarely	b. 5-25%				Likely	Unlikely	Possibly	Certainly not	Unlikely	Certainly not	Unlikely	Possibly	Possibly	Certainly not	Unlikely	Certainly not	Certainly not	Unlikely
			Spain		-	-	b. Female	b. 11-20	a. Pediatrics	b. 41-50	Spain			<10% daily encounters	<10% daily encounters	>10% and <50% daily encounters	Not at all / Very rarely	>50% daily encounters	>10% and <50% daily encounters	Not at all / Very rarely	>50% daily encounters	>10% and <50% daily encounters	Not at all / Very rarely	>50% daily encounters	>10% and <50% daily encounters	<10% daily encounters	>50% daily encounters	>50% daily encounters	Not at all / Very rarely	>50% daily encounters	>50% daily encounters	e. 76-95%				Likely	Always will	Always will	Possibly	Unlikely	Unlikely	Possibly	Always will	Likely	Certainly not	Unlikely	Unlikely	Unlikely	Possibly
			Hungary		-	-	b. Female	b. 11-20	a. Pediatrics	a. <40	Hungary			<10% daily encounters	>50% daily encounters	>10% and <50% daily encounters	<10% daily encounters	>10% and <50% daily encounters	<10% daily encounters	Few / Week	Few / Week	Few / Week	<10% daily encounters	>10% and <50% daily encounters	>10% and <50% daily encounters	Not at all / Very rarely	>10% and <50% daily encounters	>10% and <50% daily encounters	Not at all / Very rarely	Not at all / Very rarely	Not at all / Very rarely	d. 51-75%				Certainly not	Likely	Certainly not	Certainly not	Possibly	Certainly not	Certainly not	Possibly	Certainly not	Certainly not	Certainly not	Certainly not	Certainly not	Possibly
			Ukraine	Ukraine	-	-	b. Female	a. <10	b. Family Practice/GP	a. <40	Ukraine			>10% and <50% daily encounters	>50% daily encounters	>10% and <50% daily encounters	Not at all / Very rarely	Not at all / Very rarely	Not at all / Very rarely	Few / Week	Few / Week	Few / Week	Few / Week	>10% and <50% daily encounters	<10% daily encounters	Not at all / Very rarely	>10% and <50% daily encounters	>10% and <50% daily encounters	Not at all / Very rarely	<10% daily encounters	Not at all / Very rarely	b. 5-25%				Certainly not	Possibly	Unlikely	Certainly not	Certainly not	Certainly not	Possibly	Possibly	Possibly	Certainly not	Certainly not	Certainly not	Certainly not	Certainly not
			Bulgaria	Bulgaria	-	-	b. Female	c. 21-30	a. Pediatrics	d. 61-70	Bulgaria			>10% and <50% daily encounters	>10% and <50% daily encounters	>10% and <50% daily encounters	<10% daily encounters	>10% and <50% daily encounters	<10% daily encounters	>10% and <50% daily encounters	>50% daily encounters	>10% and <50% daily encounters	>10% and <50% daily encounters	>50% daily encounters	>10% and <50% daily encounters	<10% daily encounters	>10% and <50% daily encounters	<10% daily encounters	Not at all / Very rarely	Not at all / Very rarely	Not at all / Very rarely	c. 26-50%				Certainly not	Certainly not	Certainly not	Certainly not	Certainly not	Certainly not	Always will	Always will	Always will	Certainly not	Unlikely	Unlikely	Likely	Likely
			Ukraine	Ukraine	-	-	b. Female	b. 11-20	d. Other	b. 41-50	Ukraine			>50% daily encounters	>50% daily encounters	>50% daily encounters	>10% and <50% daily encounters	>10% and <50% daily encounters	>10% and <50% daily encounters	Not at all / Very rarely	Few / Week	Not at all / Very rarely	>10% and <50% daily encounters	>10% and <50% daily encounters	>10% and <50% daily encounters	Few / Week	<10% daily encounters	<10% daily encounters	Not at all / Very rarely	<10% daily encounters	<10% daily encounters	a. 0-5%				Certainly not	Possibly	Certainly not	Unlikely	Certainly not	Certainly not	Certainly not	Possibly	Certainly not	Certainly not	Unlikely	Unlikely	Certainly not	Possibly
			Belgium		-	-	a. Male	d. >31	a. Pediatrics	d. 61-70	Belgium			Few / Week	>10% and <50% daily encounters	>10% and <50% daily encounters	Not at all / Very rarely	>10% and <50% daily encounters	>10% and <50% daily encounters	Not at all / Very rarely	<10% daily encounters	<10% daily encounters	Not at all / Very rarely	<10% daily encounters	Not at all / Very rarely	Not at all / Very rarely	Few / Week	Few / Week	Not at all / Very rarely	Few / Week	Few / Week	c. 26-50%				Unlikely	Unlikely	Unlikely	Certainly not	Unlikely	Certainly not	Unlikely	Unlikely	Unlikely	Unlikely	Possibly	Likely	Possibly	Likely
			Portugal		-	-	b. Female	d. >31	a. Pediatrics	e. >70	Portugal			<10% daily encounters	>10% and <50% daily encounters	Few / Week	Few / Week	>10% and <50% daily encounters	<10% daily encounters	>10% and <50% daily encounters	>50% daily encounters	>50% daily encounters	<10% daily encounters	>10% and <50% daily encounters	>10% and <50% daily encounters	Not at all / Very rarely	Not at all / Very rarely	Not at all / Very rarely	Not at all / Very rarely	Not at all / Very rarely	Not at all / Very rarely	b. 5-25%				Unlikely	Possibly	Unlikely	Certainly not	Certainly not	Certainly not	Unlikely	Possibly	Certainly not	Certainly not	Certainly not	Certainly not	Certainly not	Possibly
			Portugal		-	-	a. Male	a. <10	a. Pediatrics	a. <40	Portugal			<10% daily encounters	>10% and <50% daily encounters	<10% daily encounters	<10% daily encounters	<10% daily encounters	<10% daily encounters	Not at all / Very rarely	Not at all / Very rarely	Not at all / Very rarely	<10% daily encounters	>10% and <50% daily encounters	>10% and <50% daily encounters	Not at all / Very rarely	Not at all / Very rarely	Not at all / Very rarely	Not at all / Very rarely	>50% daily encounters	>50% daily encounters	c. 26-50%				Unlikely	Possibly	Possibly	Certainly not	Unlikely	Certainly not	Possibly	Likely	Likely	Certainly not	Certainly not	Certainly not	Possibly	Possibly
			Sweden		-	-	b. Female	b. 11-20	a. Pediatrics	c. 51-60	Sweden			<10% daily encounters	>10% and <50% daily encounters	<10% daily encounters	Not at all / Very rarely	Not at all / Very rarely	Not at all / Very rarely	Not at all / Very rarely	Not at all / Very rarely	Not at all / Very rarely	Not at all / Very rarely	Not at all / Very rarely	Not at all / Very rarely	Not at all / Very rarely	Not at all / Very rarely	Not at all / Very rarely	Not at all / Very rarely	Few / Week	Few / Week	a. 0-5%				Likely	Likely	Likely	Certainly not	Certainly not	Certainly not	Possibly	Possibly	Possibly	Certainly not	Certainly not	Certainly not	Unlikely	Unlikely
			Poland		-	-	b. Female	c. 21-30	b. Family Practice/GP	b. 41-50	Poland			Not at all / Very rarely	>50% daily encounters	>50% daily encounters	Not at all / Very rarely	<10% daily encounters	<10% daily encounters	Not at all / Very rarely	Not at all / Very rarely	Not at all / Very rarely	Not at all / Very rarely	Not at all / Very rarely	Not at all / Very rarely	Not at all / Very rarely	Not at all / Very rarely	Not at all / Very rarely	Not at all / Very rarely	Not at all / Very rarely	Not at all / Very rarely	f. 96-100%				Always will	Certainly not	Unlikely	Certainly not	Unlikely	Unlikely	Unlikely	Possibly	Possibly	Certainly not	Certainly not	Certainly not	Possibly	Always will
			Spain		-	-	b. Female	b. 11-20	a. Pediatrics	a. <40	Spain			Few / Week	>50% daily encounters	>50% daily encounters	Few / Week	Few / Week	Few / Week	Not at all / Very rarely	Not at all / Very rarely	Not at all / Very rarely	Few / Week	Few / Week	Few / Week	Few / Week	Few / Week	Few / Week	Not at all / Very rarely	Not at all / Very rarely	Not at all / Very rarely	b. 5-25%				Possibly	Likely	Likely	Certainly not	Unlikely	Unlikely	Always will	Always will	Always will	Certainly not	Unlikely	Unlikely	Unlikely	Possibly
			Slovenia		-	-	b. Female	a. <10	a. Pediatrics	a. <40	Slovenia			Few / Week	<10% daily encounters	Few / Week	>10% and <50% daily encounters	>50% daily encounters	>10% and <50% daily encounters	Not at all / Very rarely	Not at all / Very rarely	Not at all / Very rarely	Not at all / Very rarely	Not at all / Very rarely	Few / Week	Not at all / Very rarely	Few / Week	Not at all / Very rarely	Not at all / Very rarely	Not at all / Very rarely	Not at all / Very rarely	a. 0-5%				Unlikely	Likely	Possibly	Certainly not	Unlikely	Certainly not	Likely	Likely	Likely	Certainly not	Certainly not	Certainly not	Certainly not	Possibly
			Spain		-	-	a. Male	c. 21-30	a. Pediatrics	c. 51-60	Spain			Few / Week	>50% daily encounters	>10% and <50% daily encounters	Few / Week	>10% and <50% daily encounters	<10% daily encounters	Not at all / Very rarely	<10% daily encounters	Few / Week	Not at all / Very rarely	Few / Week	Not at all / Very rarely	Few / Week	<10% daily encounters	Few / Week	Not at all / Very rarely	Not at all / Very rarely	Not at all / Very rarely	e. 76-95%				Unlikely	Unlikely	Unlikely	Certainly not	Unlikely	Certainly not	Likely	Likely	Likely	Unlikely	Possibly	Unlikely	Likely	Likely
			Hungary		-	-	b. Female	c. 21-30	a. Pediatrics	c. 51-60	Hungary			>50% daily encounters	>50% daily encounters	>50% daily encounters	>10% and <50% daily encounters	>50% daily encounters	>50% daily encounters	Few / Week	Few / Week	Few / Week	Few / Week	<10% daily encounters	<10% daily encounters	<10% daily encounters	<10% daily encounters	<10% daily encounters	Not at all / Very rarely	<10% daily encounters	<10% daily encounters	e. 76-95%				Unlikely	Possibly	Unlikely	Certainly not	Certainly not	Certainly not	Likely	Likely	Likely	Certainly not	Certainly not	Certainly not	Unlikely	Likely
			Belgium		-	-	b. Female	a. <10	a. Pediatrics	a. <40	Belgium			<10% daily encounters	>10% and <50% daily encounters	<10% daily encounters	<10% daily encounters	<10% daily encounters	<10% daily encounters	Not at all / Very rarely	Not at all / Very rarely	Not at all / Very rarely	Not at all / Very rarely	Not at all / Very rarely	Not at all / Very rarely	Not at all / Very rarely	Few / Week	Not at all / Very rarely	Not at all / Very rarely	Not at all / Very rarely	Not at all / Very rarely	a. 0-5%				Unlikely	Possibly	Unlikely	Unlikely	Unlikely	Unlikely	Possibly	Possibly	Possibly	Certainly not	Certainly not	Certainly not	Unlikely	Possibly
			Bulgaria	Bulgaria	-	-	b. Female	d. >31	a. Pediatrics	d. 61-70	Bulgaria			<10% daily encounters	>10% and <50% daily encounters	<10% daily encounters	Not at all / Very rarely	Not at all / Very rarely	Not at all / Very rarely	<10% daily encounters	>10% and <50% daily encounters	<10% daily encounters	<10% daily encounters	>10% and <50% daily encounters	<10% daily encounters	Few / Week	<10% daily encounters	Few / Week	Not at all / Very rarely	Not at all / Very rarely	Not at all / Very rarely	a. 0-5%				Certainly not	Certainly not	Certainly not	Certainly not	Certainly not	Certainly not	Possibly	Likely	Possibly	Certainly not	Certainly not	Certainly not	Possibly	Unlikely
			Italy		-	-	a. Male	d. >31	a. Pediatrics	d. 61-70	Italy			<10% daily encounters	>10% and <50% daily encounters	>10% and <50% daily encounters	<10% daily encounters	<10% daily encounters	<10% daily encounters	Not at all / Very rarely	Not at all / Very rarely	Not at all / Very rarely	<10% daily encounters	<10% daily encounters	>10% and <50% daily encounters	<10% daily encounters	>10% and <50% daily encounters	<10% daily encounters	Not at all / Very rarely	Not at all / Very rarely	Few / Week	b. 5-25%				Certainly not	Likely	Unlikely	Unlikely	Possibly	Possibly	Possibly	Possibly	Possibly	Possibly	Possibly	Possibly	Possibly	Possibly
			Poland		-	-	a. Male	d. >31	a. Pediatrics	b. 41-50	Poland			Few / Week	Few / Week	<10% daily encounters	<10% daily encounters	Few / Week	Few / Week	<10% daily encounters	>10% and <50% daily encounters	<10% daily encounters	<10% daily encounters	Few / Week	<10% daily encounters	<10% daily encounters	>10% and <50% daily encounters	Few / Week	<10% daily encounters	<10% daily encounters	<10% daily encounters	d. 51-75%				Likely	Likely	Likely	Unlikely	Possibly	Possibly	Unlikely	Possibly	Unlikely	Unlikely	Certainly not	Likely	Unlikely	Possibly
			Portugal		-	-	b. Female	a. <10	a. Pediatrics	a. <40	Portugal			Few / Week	Few / Week	Few / Week	Few / Week	Few / Week	Few / Week	Few / Week	Few / Week	Few / Week	Few / Week	<10% daily encounters	<10% daily encounters	Few / Week	Few / Week	Few / Week	Not at all / Very rarely	Not at all / Very rarely	Not at all / Very rarely	b. 5-25%				Unlikely	Possibly	Possibly	Certainly not	Certainly not	Certainly not	Possibly	Likely	Likely	Certainly not	Certainly not	Certainly not	Possibly	Likely
			Bulgaria	Bulgaria	-	-	b. Female	c. 21-30	b. Family Practice/GP	b. 41-50	Bulgaria			>10% and <50% daily encounters	>50% daily encounters	>10% and <50% daily encounters	<10% daily encounters	<10% daily encounters	<10% daily encounters	<10% daily encounters	<10% daily encounters	<10% daily encounters	<10% daily encounters	<10% daily encounters	<10% daily encounters	<10% daily encounters	<10% daily encounters	<10% daily encounters	Few / Week	Few / Week	Few / Week	b. 5-25%				Unlikely	Unlikely	Unlikely	Certainly not	Possibly	Unlikely	Certainly not	Unlikely	Certainly not	Certainly not	Certainly not	Certainly not	Certainly not	Unlikely
			Ukraine	Ukraine	-	-	b. Female	d. >31	a. Pediatrics	c. 51-60	Ukraine			Few / Week	Few / Week	Few / Week	Not at all / Very rarely	Not at all / Very rarely	Not at all / Very rarely	Not at all / Very rarely	Not at all / Very rarely	Not at all / Very rarely	Not at all / Very rarely	Not at all / Very rarely	Not at all / Very rarely	Not at all / Very rarely	Not at all / Very rarely	Not at all / Very rarely	Not at all / Very rarely	>50% daily encounters	>10% and <50% daily encounters	b. 5-25%				Unlikely	Likely	Unlikely	Certainly not	Certainly not	Certainly not	Possibly	Likely	Unlikely	Unlikely	Possibly	Unlikely	Unlikely	Possibly
			Portugal		-	-	b. Female	a. <10	a. Pediatrics	a. <40	Portugal			<10% daily encounters	>10% and <50% daily encounters	>10% and <50% daily encounters	Few / Week	Few / Week	<10% daily encounters	>10% and <50% daily encounters	>10% and <50% daily encounters	>10% and <50% daily encounters	>10% and <50% daily encounters	>10% and <50% daily encounters	>10% and <50% daily encounters	Few / Week	>50% daily encounters	>10% and <50% daily encounters	Not at all / Very rarely	>50% daily encounters	>10% and <50% daily encounters	c. 26-50%				Unlikely	Possibly	Possibly	Unlikely	Possibly	Possibly	Likely	Likely	Likely	Certainly not	Certainly not	Certainly not	Likely	Likely
			Slovenia		-	-	b. Female	c. 21-30	a. Pediatrics	c. 51-60	Slovenia			<10% daily encounters	>50% daily encounters	<10% daily encounters	<10% daily encounters	>10% and <50% daily encounters	<10% daily encounters	Not at all / Very rarely	Not at all / Very rarely	Not at all / Very rarely	Not at all / Very rarely	Not at all / Very rarely	Not at all / Very rarely	<10% daily encounters	>10% and <50% daily encounters	<10% daily encounters	Not at all / Very rarely	Not at all / Very rarely	Not at all / Very rarely	a. 0-5%				Certainly not	Certainly not	Certainly not	Certainly not	Certainly not	Certainly not	Certainly not	Certainly not	Certainly not	Certainly not	Certainly not	Certainly not	Certainly not	Always will
			Germany		-	-	b. Female	c. 21-30	a. Pediatrics	c. 51-60	Germany			<10% daily encounters	>10% and <50% daily encounters	>10% and <50% daily encounters	Not at all / Very rarely	Not at all / Very rarely	Not at all / Very rarely	Not at all / Very rarely	Not at all / Very rarely	Not at all / Very rarely	Not at all / Very rarely	Not at all / Very rarely	Not at all / Very rarely	Few / Week	Few / Week	Few / Week	Not at all / Very rarely	Few / Week	Few / Week	b. 5-25%				Certainly not	Likely	Possibly	Certainly not	Certainly not	Certainly not	Certainly not	Possibly	Unlikely	Certainly not	Certainly not	Certainly not	Certainly not	Likely
			Portugal		-	-	b. Female	a. <10	d. Other	a. <40	Portugal			Few / Week	<10% daily encounters	<10% daily encounters	Few / Week	>10% and <50% daily encounters	<10% daily encounters	Few / Week	<10% daily encounters	Few / Week	Few / Week	Few / Week	Few / Week	Not at all / Very rarely	<10% daily encounters	Few / Week	Not at all / Very rarely	>50% daily encounters	>10% and <50% daily encounters	f. 96-100%				Possibly	Likely	Possibly	Unlikely	Unlikely	Unlikely	Likely	Likely	Likely	Unlikely	Unlikely	Unlikely	Unlikely	Possibly
			Ukraine	Ukraine	-	-	b. Female	d. >31	a. Pediatrics	e. >70	Ukraine			<10% daily encounters	>10% and <50% daily encounters	>10% and <50% daily encounters	Not at all / Very rarely	Few / Week	Few / Week	<10% daily encounters	>10% and <50% daily encounters	>10% and <50% daily encounters	<10% daily encounters	>50% daily encounters	>10% and <50% daily encounters	Few / Week	>10% and <50% daily encounters	>10% and <50% daily encounters	Not at all / Very rarely	Few / Week	Few / Week	c. 26-50%				Unlikely	Certainly not	Unlikely	Certainly not	Certainly not	Certainly not	Possibly	Certainly not	Possibly	Certainly not	Certainly not	Certainly not	Certainly not	Certainly not
			Poland		-	-	a. Male	a. <10	a. Pediatrics	a. <40	Poland			Few / Week	Few / Week	Few / Week	Not at all / Very rarely	Not at all / Very rarely	Not at all / Very rarely	Not at all / Very rarely	Not at all / Very rarely	Not at all / Very rarely	Not at all / Very rarely	Not at all / Very rarely	Not at all / Very rarely	Not at all / Very rarely	Not at all / Very rarely	Not at all / Very rarely	Not at all / Very rarely	Not at all / Very rarely	Not at all / Very rarely	f. 96-100%				Unlikely	Likely	Possibly	Unlikely	Possibly	Possibly	Likely	Possibly	Possibly	Likely	Likely	Likely	Possibly	Likely
			Ukraine	Ukraine	-	-	b. Female	c. 21-30	a. Pediatrics	c. 51-60	Ukraine			<10% daily encounters	>10% and <50% daily encounters	<10% daily encounters	Not at all / Very rarely	Not at all / Very rarely	Not at all / Very rarely	Few / Week	<10% daily encounters	<10% daily encounters	<10% daily encounters	<10% daily encounters	<10% daily encounters	Not at all / Very rarely	Not at all / Very rarely	Not at all / Very rarely	Not at all / Very rarely	Not at all / Very rarely	Not at all / Very rarely	d. 51-75%				Unlikely	Possibly	Possibly	Certainly not	Possibly	Certainly not	Likely	Possibly	Possibly	Unlikely	Unlikely	Unlikely	Possibly	Possibly
			Spain		-	-	b. Female	a. <10	a. Pediatrics	a. <40	Spain			Few / Week	>50% daily encounters	>50% daily encounters	Not at all / Very rarely	Few / Week	Few / Week	Not at all / Very rarely	Not at all / Very rarely	Not at all / Very rarely	Not at all / Very rarely	Not at all / Very rarely	Not at all / Very rarely	Not at all / Very rarely	Few / Week	Few / Week	Not at all / Very rarely	<10% daily encounters	<10% daily encounters	f. 96-100%				Always will	Always will	Always will	Certainly not	Possibly	Certainly not	Possibly	Likely	Possibly	Certainly not	Certainly not	Certainly not	Certainly not	Certainly not
			Germany		-	-	a. Male	d. >31	a. Pediatrics	d. 61-70	Germany			>10% and <50% daily encounters	>10% and <50% daily encounters	>10% and <50% daily encounters	<10% daily encounters	<10% daily encounters	<10% daily encounters	<10% daily encounters	<10% daily encounters	<10% daily encounters	>10% and <50% daily encounters	>10% and <50% daily encounters	>10% and <50% daily encounters	<10% daily encounters	<10% daily encounters	<10% daily encounters	Not at all / Very rarely	Not at all / Very rarely	Not at all / Very rarely	b. 5-25%				Unlikely	Unlikely	Unlikely	Certainly not	Certainly not	Certainly not	Unlikely	Unlikely	Unlikely	Certainly not	Certainly not	Certainly not	Unlikely	Unlikely
			Slovenia		-	-	b. Female	a. <10	a. Pediatrics	b. 41-50	Slovenia			<10% daily encounters	>50% daily encounters	>10% and <50% daily encounters	>10% and <50% daily encounters	>50% daily encounters	>10% and <50% daily encounters	Not at all / Very rarely	Not at all / Very rarely	Not at all / Very rarely	Not at all / Very rarely	Not at all / Very rarely	Not at all / Very rarely	Not at all / Very rarely	>50% daily encounters	Not at all / Very rarely	Not at all / Very rarely	Not at all / Very rarely	Not at all / Very rarely	f. 96-100%				Certainly not	Possibly	Unlikely	Certainly not	Certainly not	Certainly not	Certainly not	Unlikely	Certainly not	Certainly not	Possibly	Certainly not	Certainly not	Unlikely
			Belgium		-	-	b. Female	b. 11-20	a. Pediatrics	b. 41-50	Belgium			>10% and <50% daily encounters	>50% daily encounters	>10% and <50% daily encounters	Few / Week	<10% daily encounters	Few / Week	Not at all / Very rarely	Not at all / Very rarely	Not at all / Very rarely	Not at all / Very rarely	<10% daily encounters	Few / Week	Not at all / Very rarely	<10% daily encounters	Few / Week	Not at all / Very rarely	>10% and <50% daily encounters	>10% and <50% daily encounters	b. 5-25%				Certainly not	Certainly not	Certainly not	Certainly not	Certainly not	Certainly not	Certainly not	Unlikely	Unlikely	Certainly not	Possibly	Unlikely	Unlikely	Likely
			Israel		-	-	a. Male	c. 21-30	a. Pediatrics	d. 61-70	Israel			<10% daily encounters	>50% daily encounters	>10% and <50% daily encounters	<10% daily encounters	>10% and <50% daily encounters	>10% and <50% daily encounters	Not at all / Very rarely	Few / Week	Few / Week	Few / Week	Few / Week	Not at all / Very rarely	Few / Week	>10% and <50% daily encounters	>10% and <50% daily encounters	Not at all / Very rarely	Not at all / Very rarely	Not at all / Very rarely	b. 5-25%				Certainly not	Unlikely	Possibly	Certainly not	Certainly not	Unlikely	Unlikely	Unlikely	Possibly	Certainly not	Unlikely	Unlikely	Certainly not	Unlikely
			Italy		-	-	b. Female	c. 21-30	a. Pediatrics	d. 61-70	Italy			>10% and <50% daily encounters	>50% daily encounters	>10% and <50% daily encounters	Not at all / Very rarely	<10% daily encounters	Few / Week	<10% daily encounters	>50% daily encounters	>10% and <50% daily encounters	Few / Week	>50% daily encounters	>10% and <50% daily encounters	<10% daily encounters	>50% daily encounters	>10% and <50% daily encounters	<10% daily encounters	>50% daily encounters	>10% and <50% daily encounters	c. 26-50%				Certainly not	Likely	Likely	Certainly not	Possibly	Unlikely	Unlikely	Likely	Possibly	Certainly not	Possibly	Unlikely	Unlikely	Possibly
			Portugal		-	-	b. Female	a. <10	a. Pediatrics	a. <40	Portugal			Few / Week	>50% daily encounters	>10% and <50% daily encounters	Few / Week	<10% daily encounters	<10% daily encounters	Few / Week	<10% daily encounters	<10% daily encounters	Not at all / Very rarely	Not at all / Very rarely	Not at all / Very rarely	Not at all / Very rarely	Not at all / Very rarely	Not at all / Very rarely	Not at all / Very rarely	Few / Week	Few / Week	f. 96-100%				Unlikely	Possibly	Possibly	Certainly not	Certainly not	Certainly not	Unlikely	Possibly	Possibly	Unlikely	Unlikely	Unlikely	Likely	Possibly
			Spain		-	-	b. Female	b. 11-20	a. Pediatrics	c. 51-60	Spain			<10% daily encounters	>50% daily encounters	>50% daily encounters	Not at all / Very rarely	<10% daily encounters	Few / Week	Not at all / Very rarely	Not at all / Very rarely	Not at all / Very rarely	Not at all / Very rarely	Not at all / Very rarely	Not at all / Very rarely	Not at all / Very rarely	Not at all / Very rarely	Not at all / Very rarely	Not at all / Very rarely	Not at all / Very rarely	Not at all / Very rarely	a. 0-5%				Certainly not	Certainly not	Certainly not	Certainly not	Certainly not	Certainly not	Certainly not	Certainly not	Certainly not	Certainly not	Certainly not	Certainly not	Certainly not	Certainly not
			Italy		-	-	b. Female	d. >31	a. Pediatrics	d. 61-70	Italy			Few / Week	>10% and <50% daily encounters	>50% daily encounters	<10% daily encounters	>10% and <50% daily encounters	>50% daily encounters	Few / Week	>10% and <50% daily encounters	>10% and <50% daily encounters	Not at all / Very rarely	<10% daily encounters	>10% and <50% daily encounters	Not at all / Very rarely	<10% daily encounters	>10% and <50% daily encounters	Not at all / Very rarely	>10% and <50% daily encounters	<10% daily encounters	c. 26-50%				Possibly	Certainly not	Unlikely	Certainly not	Possibly	Possibly	Certainly not	Likely	Possibly	Certainly not	Unlikely	Unlikely	Certainly not	Always will
			Portugal		-	-	b. Female	a. <10	a. Pediatrics	a. <40	Portugal			Not at all / Very rarely	>10% and <50% daily encounters	<10% daily encounters	Few / Week	>10% and <50% daily encounters	>10% and <50% daily encounters	>10% and <50% daily encounters	>10% and <50% daily encounters	>10% and <50% daily encounters	>10% and <50% daily encounters	>10% and <50% daily encounters	>10% and <50% daily encounters	Not at all / Very rarely	Few / Week	Few / Week	Not at all / Very rarely	Few / Week	Few / Week	d. 51-75%				Unlikely	Unlikely	Unlikely	Unlikely	Possibly	Unlikely	Likely	Likely	Likely	Unlikely	Unlikely	Unlikely	Likely	Likely
			Portugal		-	-	b. Female	c. 21-30	a. Pediatrics	c. 51-60	Portugal			Not at all / Very rarely	>50% daily encounters	>10% and <50% daily encounters	Not at all / Very rarely	>10% and <50% daily encounters	<10% daily encounters	Few / Week	>10% and <50% daily encounters	<10% daily encounters	Not at all / Very rarely	Few / Week	Not at all / Very rarely	Not at all / Very rarely	Not at all / Very rarely	Not at all / Very rarely	Not at all / Very rarely	Not at all / Very rarely	Not at all / Very rarely	d. 51-75%				Certainly not	Possibly	Unlikely	Certainly not	Certainly not	Certainly not	Certainly not	Possibly	Unlikely	Certainly not	Certainly not	Certainly not	Certainly not	Always will
			Spain		-	-	b. Female	b. 11-20	a. Pediatrics	a. <40	Spain			Few / Week	>50% daily encounters	>10% and <50% daily encounters	Few / Week	<10% daily encounters	>10% and <50% daily encounters	Not at all / Very rarely	Not at all / Very rarely	Not at all / Very rarely	Not at all / Very rarely	Not at all / Very rarely	Not at all / Very rarely	Not at all / Very rarely	Not at all / Very rarely	Not at all / Very rarely	Not at all / Very rarely	Few / Week	<10% daily encounters	f. 96-100%				Unlikely	Likely	Possibly	Certainly not	Unlikely	Certainly not	Likely	Always will	Always will	Certainly not	Possibly	Unlikely	Certainly not	Possibly
			Portugal		-	-	b. Female	b. 11-20	a. Pediatrics	b. 41-50	Portugal			Few / Week	>50% daily encounters	>10% and <50% daily encounters	>10% and <50% daily encounters	>50% daily encounters	>10% and <50% daily encounters	Few / Week	<10% daily encounters	Few / Week	<10% daily encounters	<10% daily encounters	<10% daily encounters	Few / Week	Few / Week	Few / Week	Not at all / Very rarely	Few / Week	Few / Week	e. 76-95%				Possibly	Possibly	Possibly	Certainly not	Certainly not	Certainly not	Likely	Likely	Likely	Possibly	Possibly	Possibly	Possibly	Possibly
			Italy		-	-	b. Female	d. >31	b. Family Practice/GP	d. 61-70	Italy			>10% and <50% daily encounters	<10% daily encounters	>10% and <50% daily encounters	Few / Week	>10% and <50% daily encounters	>10% and <50% daily encounters	Not at all / Very rarely	<10% daily encounters	Few / Week	<10% daily encounters	>10% and <50% daily encounters	<10% daily encounters	Few / Week	<10% daily encounters	<10% daily encounters	Not at all / Very rarely	<10% daily encounters	Few / Week	b. 5-25%				Always will	Certainly not	Possibly	Certainly not	Likely	Possibly	Certainly not	Always will	Possibly	Certainly not	Unlikely	Certainly not	Certainly not	Possibly
			Poland		-	-	a. Male	b. 11-20	a. Pediatrics	b. 41-50	Poland			Few / Week	>10% and <50% daily encounters	>10% and <50% daily encounters	Not at all / Very rarely	<10% daily encounters	<10% daily encounters	Not at all / Very rarely	Not at all / Very rarely	Not at all / Very rarely	Not at all / Very rarely	Not at all / Very rarely	Not at all / Very rarely	Not at all / Very rarely	Not at all / Very rarely	Not at all / Very rarely	Not at all / Very rarely	Not at all / Very rarely	Not at all / Very rarely	a. 0-5%				Certainly not	Unlikely	Unlikely	Certainly not	Certainly not	Certainly not	Certainly not	Unlikely	Unlikely	Certainly not	Certainly not	Certainly not	Unlikely	Unlikely
			Cyprus		-	-	a. Male	d. >31	a. Pediatrics	d. 61-70	Cyprus			Few / Week	>10% and <50% daily encounters	<10% daily encounters	Few / Week	<10% daily encounters	<10% daily encounters	Few / Week	<10% daily encounters	<10% daily encounters	<10% daily encounters	>10% and <50% daily encounters	<10% daily encounters	Few / Week	<10% daily encounters	<10% daily encounters	Not at all / Very rarely	Few / Week	Few / Week	c. 26-50%				Possibly	Likely	Possibly	Unlikely	Unlikely	Unlikely	Possibly	Likely	Possibly	Unlikely	Unlikely	Unlikely	Unlikely	Possibly
			Israel		-	-	b. Female	a. <10	a. Pediatrics	a. <40	Israel			Few / Week	>50% daily encounters	<10% daily encounters	Not at all / Very rarely	Not at all / Very rarely	Not at all / Very rarely	Not at all / Very rarely	Not at all / Very rarely	Not at all / Very rarely	>10% and <50% daily encounters	>10% and <50% daily encounters	>10% and <50% daily encounters	>10% and <50% daily encounters	>10% and <50% daily encounters	>10% and <50% daily encounters	Not at all / Very rarely	>50% daily encounters	<10% daily encounters	f. 96-100%				Always will	Always will	Always will	Certainly not	Certainly not	Certainly not	Certainly not	Certainly not	Certainly not	Unlikely	Possibly	Possibly	Certainly not	Possibly
			Ukraine	Ukraine	-	-	a. Male	b. 11-20	d. Other	a. <40	Ukraine			>10% and <50% daily encounters	>10% and <50% daily encounters	>10% and <50% daily encounters	>50% daily encounters	>50% daily encounters	>50% daily encounters	Not at all / Very rarely	Not at all / Very rarely	Not at all / Very rarely	>50% daily encounters	>50% daily encounters	>50% daily encounters	>50% daily encounters	>50% daily encounters	>50% daily encounters	Few / Week	>10% and <50% daily encounters	<10% daily encounters	c. 26-50%				Certainly not	Possibly	Possibly	Certainly not	Unlikely	Certainly not	Possibly	Likely	Possibly	Certainly not	Certainly not	Certainly not	Always will	Likely
			Israel		-	-	b. Female	d. >31	a. Pediatrics	d. 61-70	Israel			<10% daily encounters	>10% and <50% daily encounters	>10% and <50% daily encounters	Not at all / Very rarely	Not at all / Very rarely	Not at all / Very rarely	<10% daily encounters	<10% daily encounters	<10% daily encounters	Few / Week	<10% daily encounters	<10% daily encounters	Few / Week	<10% daily encounters	<10% daily encounters	Not at all / Very rarely	Few / Week	Few / Week	d. 51-75%				Certainly not	Unlikely	Certainly not	Certainly not	Certainly not	Certainly not	Unlikely	Unlikely	Unlikely	Unlikely	Unlikely	Unlikely	Unlikely	Possibly
			Georgia		-	-	b. Female	d. >31	a. Pediatrics	c. 51-60	Georgia			>10% and <50% daily encounters	Few / Week	Not at all / Very rarely	Not at all / Very rarely	Few / Week	Few / Week	Few / Week	Few / Week	Few / Week	Not at all / Very rarely	Not at all / Very rarely	Not at all / Very rarely	Few / Week	Not at all / Very rarely	Not at all / Very rarely	Not at all / Very rarely	Not at all / Very rarely	Not at all / Very rarely	b. 5-25%				Likely	Possibly	Possibly	Possibly	Unlikely	Possibly	Unlikely	Unlikely	Possibly	Unlikely	Possibly	Unlikely	Likely	Always will
			Switzerland		-	-	b. Female	a. <10	a. Pediatrics	a. <40	Switzerland			<10% daily encounters	>50% daily encounters	>10% and <50% daily encounters	>50% daily encounters	>50% daily encounters	>50% daily encounters	Not at all / Very rarely	Not at all / Very rarely	Not at all / Very rarely	Not at all / Very rarely	Not at all / Very rarely	Not at all / Very rarely	>10% and <50% daily encounters	>50% daily encounters	>10% and <50% daily encounters	Not at all / Very rarely	Not at all / Very rarely	Not at all / Very rarely	e. 76-95%				Unlikely	Possibly	Unlikely	Certainly not	Certainly not	Certainly not	Likely	Likely	Likely	Certainly not	Certainly not	Certainly not	Certainly not	Certainly not
			Poland		-	-	a. Male	a. <10	b. Family Practice/GP	a. <40	Poland			Not at all / Very rarely	>50% daily encounters	>10% and <50% daily encounters	Not at all / Very rarely	Not at all / Very rarely	Few / Week	Not at all / Very rarely	<10% daily encounters	<10% daily encounters	Not at all / Very rarely	Not at all / Very rarely	Not at all / Very rarely	Not at all / Very rarely	<10% daily encounters	<10% daily encounters	Not at all / Very rarely	Not at all / Very rarely	Not at all / Very rarely	c. 26-50%				Certainly not	Certainly not	Certainly not	Certainly not	Unlikely	Unlikely	Certainly not	Certainly not	Certainly not	Certainly not	Certainly not	Certainly not	Certainly not	Certainly not
			Slovenia		-	-	b. Female	d. >31	a. Pediatrics	d. 61-70	Slovenia			>50% daily encounters	>50% daily encounters	>50% daily encounters	<10% daily encounters	>10% and <50% daily encounters	>10% and <50% daily encounters	Few / Week	Few / Week	Few / Week	Not at all / Very rarely	Not at all / Very rarely	Not at all / Very rarely	Few / Week	Few / Week	Few / Week	Not at all / Very rarely	Few / Week	Not at all / Very rarely	e. 76-95%				Unlikely	Possibly	Unlikely	Certainly not	Unlikely	Certainly not	Likely	Always will	Likely	Certainly not	Certainly not	Certainly not	Certainly not	Certainly not
			Spain		-	-	b. Female	b. 11-20	a. Pediatrics	b. 41-50	Spain			<10% daily encounters	>50% daily encounters	>50% daily encounters	Few / Week	>10% and <50% daily encounters	>10% and <50% daily encounters	Not at all / Very rarely	Not at all / Very rarely	>10% and <50% daily encounters	Not at all / Very rarely	Not at all / Very rarely	>10% and <50% daily encounters	Not at all / Very rarely	>10% and <50% daily encounters	>10% and <50% daily encounters	Not at all / Very rarely	<10% daily encounters	>10% and <50% daily encounters	e. 76-95%				Certainly not	Unlikely	Unlikely	Certainly not	Unlikely	Unlikely	Possibly	Likely	Likely	Certainly not	Unlikely	Unlikely	Certainly not	Unlikely
			Ukraine	Ukraine	-	-	b. Female	d. >31	a. Pediatrics	d. 61-70	Ukraine			<10% daily encounters	>10% and <50% daily encounters	<10% daily encounters	Not at all / Very rarely	Few / Week	Not at all / Very rarely	<10% daily encounters	>10% and <50% daily encounters	<10% daily encounters	Not at all / Very rarely	Few / Week	Not at all / Very rarely	Few / Week	<10% daily encounters	<10% daily encounters	Not at all / Very rarely	Few / Week	Few / Week	e. 76-95%				Certainly not	Likely	Certainly not	Certainly not	Unlikely	Unlikely	Possibly	Possibly	Possibly	Certainly not	Certainly not	Certainly not	Certainly not	Certainly not
			Belgium		-	-	b. Female	c. 21-30	a. Pediatrics	c. 51-60	Belgium			Not at all / Very rarely	>10% and <50% daily encounters	<10% daily encounters	Few / Week	Few / Week	Few / Week	Not at all / Very rarely	Not at all / Very rarely	Not at all / Very rarely	Not at all / Very rarely	Not at all / Very rarely	Not at all / Very rarely	Not at all / Very rarely	Not at all / Very rarely	Not at all / Very rarely	Not at all / Very rarely	Few / Week	Few / Week	b. 5-25%				Certainly not	Certainly not	Certainly not	Certainly not	Certainly not	Certainly not	Certainly not	Certainly not	Certainly not	Certainly not	Certainly not	Certainly not	Certainly not	Certainly not
			Belgium		-	-	b. Female	a. <10	a. Pediatrics	a. <40	Belgium			Few / Week	>50% daily encounters	<10% daily encounters	>10% and <50% daily encounters	>50% daily encounters	>10% and <50% daily encounters	Not at all / Very rarely	Not at all / Very rarely	Not at all / Very rarely	Not at all / Very rarely	Not at all / Very rarely	Not at all / Very rarely	Not at all / Very rarely	Not at all / Very rarely	Not at all / Very rarely	Not at all / Very rarely	<10% daily encounters	Few / Week	f. 96-100%				Certainly not	Certainly not	Certainly not	Certainly not	Certainly not	Certainly not	Certainly not	Certainly not	Certainly not	Certainly not	Certainly not	Certainly not	Certainly not	Always will
			Belgium		-	-	b. Female	b. 11-20	a. Pediatrics	b. 41-50	Belgium			>10% and <50% daily encounters	>50% daily encounters	>10% and <50% daily encounters	Few / Week	>10% and <50% daily encounters	<10% daily encounters	<10% daily encounters	>50% daily encounters	>10% and <50% daily encounters	Few / Week	<10% daily encounters	<10% daily encounters	Few / Week	Few / Week	Few / Week	Not at all / Very rarely	Few / Week	Few / Week	c. 26-50%				Unlikely	Unlikely	Unlikely	Certainly not	Certainly not	Certainly not	Unlikely	Unlikely	Unlikely	Certainly not	Certainly not	Certainly not	Possibly	Unlikely
			Portugal		-	-	b. Female	a. <10	a. Pediatrics	a. <40	Portugal			Not at all / Very rarely	Few / Week	Few / Week	Not at all / Very rarely	Few / Week	Few / Week	Not at all / Very rarely	Few / Week	Few / Week	Not at all / Very rarely	Not at all / Very rarely	Not at all / Very rarely	Few / Week	Few / Week	Few / Week	Not at all / Very rarely	<10% daily encounters	<10% daily encounters	d. 51-75%				Certainly not	Unlikely	Unlikely	Certainly not	Certainly not	Certainly not	Unlikely	Unlikely	Unlikely	Certainly not	Certainly not	Certainly not	Possibly	Likely
			Ukraine	Ukraine	-	-	b. Female	d. >31	b. Family Practice/GP	c. 51-60	Ukraine			>10% and <50% daily encounters	<10% daily encounters	>10% and <50% daily encounters	<10% daily encounters	>10% and <50% daily encounters	>10% and <50% daily encounters	Not at all / Very rarely	Not at all / Very rarely	Not at all / Very rarely	>10% and <50% daily encounters	>10% and <50% daily encounters	<10% daily encounters	Not at all / Very rarely	>10% and <50% daily encounters	<10% daily encounters	>50% daily encounters	>10% and <50% daily encounters	>10% and <50% daily encounters	b. 5-25%				Unlikely	Possibly	Possibly	Certainly not	Certainly not	Certainly not	Certainly not	Unlikely	Possibly	Unlikely	Possibly	Unlikely	Possibly	Unlikely
			Israel		-	-	b. Female	b. 11-20	a. Pediatrics	c. 51-60	Israel			Few / Week	>10% and <50% daily encounters	>10% and <50% daily encounters	Not at all / Very rarely	Not at all / Very rarely	Not at all / Very rarely	Not at all / Very rarely	Not at all / Very rarely	Not at all / Very rarely	Few / Week	Few / Week	Few / Week	Few / Week	>10% and <50% daily encounters	>10% and <50% daily encounters	Not at all / Very rarely	Few / Week	Few / Week	d. 51-75%				Unlikely	Possibly	Possibly	Unlikely	Possibly	Unlikely	Unlikely	Possibly	Unlikely	Unlikely	Possibly	Unlikely	Unlikely	Possibly
			Spain		-	-	a. Male	c. 21-30	a. Pediatrics	c. 51-60	Spain			<10% daily encounters	>50% daily encounters	>50% daily encounters	Few / Week	>10% and <50% daily encounters	>10% and <50% daily encounters	Not at all / Very rarely	Not at all / Very rarely	Not at all / Very rarely	Not at all / Very rarely	Not at all / Very rarely	Not at all / Very rarely	Few / Week	>10% and <50% daily encounters	>10% and <50% daily encounters	Not at all / Very rarely	Not at all / Very rarely	Not at all / Very rarely	f. 96-100%				Certainly not	Likely	Possibly	Certainly not	Possibly	Unlikely	Certainly not	Likely	Possibly	Certainly not	Unlikely	Certainly not	Certainly not	Unlikely
			Luxembourg		-	-	b. Female	b. 11-20	a. Pediatrics	b. 41-50	Luxembourg			<10% daily encounters	>10% and <50% daily encounters	>10% and <50% daily encounters	Not at all / Very rarely	<10% daily encounters	Few / Week	Not at all / Very rarely	Not at all / Very rarely	Not at all / Very rarely	Not at all / Very rarely	Not at all / Very rarely	Not at all / Very rarely	Few / Week	>10% and <50% daily encounters	Few / Week	Not at all / Very rarely	Not at all / Very rarely	Not at all / Very rarely	b. 5-25%				Unlikely	Possibly	Unlikely	Certainly not	Unlikely	Certainly not	Unlikely	Possibly	Possibly	Certainly not	Certainly not	Certainly not	Unlikely	Possibly
			Portugal		-	-	b. Female	b. 11-20	a. Pediatrics	b. 41-50	Portugal			<10% daily encounters	>10% and <50% daily encounters	>10% and <50% daily encounters	Few / Week	<10% daily encounters	<10% daily encounters	Few / Week	<10% daily encounters	<10% daily encounters	Few / Week	<10% daily encounters	>10% and <50% daily encounters	Few / Week	Few / Week	Few / Week	Not at all / Very rarely	<10% daily encounters	<10% daily encounters	d. 51-75%				Certainly not	Certainly not	Certainly not	Certainly not	Certainly not	Certainly not	Certainly not	Certainly not	Certainly not	Certainly not	Certainly not	Certainly not	Likely	Always will
			Italy		-	-	b. Female	c. 21-30	b. Family Practice/GP	c. 51-60	Italy			>10% and <50% daily encounters	Not at all / Very rarely	>10% and <50% daily encounters	<10% daily encounters	Not at all / Very rarely	<10% daily encounters	Not at all / Very rarely	Not at all / Very rarely	Not at all / Very rarely	Few / Week	Few / Week	<10% daily encounters	<10% daily encounters	Not at all / Very rarely	<10% daily encounters	Not at all / Very rarely	Few / Week	<10% daily encounters	b. 5-25%				Unlikely	Certainly not	Certainly not	Certainly not	Certainly not	Certainly not	Possibly	Possibly	Possibly	Certainly not	Certainly not	Certainly not	Certainly not	Possibly
			Hungary		-	-	b. Female	d. >31	a. Pediatrics	d. 61-70	Hungary			>10% and <50% daily encounters	>50% daily encounters	>10% and <50% daily encounters	>10% and <50% daily encounters	>50% daily encounters	>10% and <50% daily encounters	Not at all / Very rarely	Not at all / Very rarely	Not at all / Very rarely	Not at all / Very rarely	Not at all / Very rarely	Not at all / Very rarely	<10% daily encounters	<10% daily encounters	<10% daily encounters	Not at all / Very rarely	Not at all / Very rarely	Not at all / Very rarely	a. 0-5%				Certainly not	Likely	Certainly not	Certainly not	Possibly	Certainly not	Unlikely	Possibly	Possibly	Certainly not	Possibly	Certainly not	Certainly not	Possibly
			Hungary		-	-	a. Male	c. 21-30	a. Pediatrics	b. 41-50	Hungary			<10% daily encounters	>10% and <50% daily encounters	<10% daily encounters	Not at all / Very rarely	<10% daily encounters	Not at all / Very rarely	Few / Week	<10% daily encounters	Few / Week	Not at all / Very rarely	Few / Week	Few / Week	Few / Week	>50% daily encounters	<10% daily encounters	Not at all / Very rarely	Not at all / Very rarely	Not at all / Very rarely	d. 51-75%				Unlikely	Certainly not	Unlikely	Certainly not	Likely	Certainly not	Possibly	Always will	Possibly	Certainly not	Likely	Unlikely	Unlikely	Likely
			Belgium		-	-	b. Female	c. 21-30	a. Pediatrics	c. 51-60	Belgium			<10% daily encounters	>10% and <50% daily encounters	>10% and <50% daily encounters	<10% daily encounters	<10% daily encounters	>10% and <50% daily encounters	<10% daily encounters	<10% daily encounters	>10% and <50% daily encounters	<10% daily encounters	>10% and <50% daily encounters	>10% and <50% daily encounters	<10% daily encounters	<10% daily encounters	>10% and <50% daily encounters	Few / Week	Few / Week	<10% daily encounters	d. 51-75%				Certainly not	Possibly	Unlikely	Certainly not	Certainly not	Certainly not	Unlikely	Possibly	Unlikely	Certainly not	Unlikely	Certainly not	Unlikely	Possibly
			Croatia		-	-	b. Female	d. >31	a. Pediatrics	e. >70	Croatia			<10% daily encounters	>10% and <50% daily encounters	>10% and <50% daily encounters	>10% and <50% daily encounters	>10% and <50% daily encounters	>10% and <50% daily encounters	Few / Week	<10% daily encounters	>10% and <50% daily encounters	>10% and <50% daily encounters	>10% and <50% daily encounters	>10% and <50% daily encounters	Few / Week	<10% daily encounters	>10% and <50% daily encounters	Not at all / Very rarely	Not at all / Very rarely	Not at all / Very rarely	c. 26-50%				Unlikely	Likely	Possibly	Unlikely	Likely	Possibly	Unlikely	Likely	Possibly	Certainly not	Possibly	Certainly not	Certainly not	Possibly
			Cyprus	Cyprus	-	-	b. Female	d. >31	a. Pediatrics	c. 51-60	Cyprus			>50% daily encounters	>50% daily encounters	>50% daily encounters	Not at all / Very rarely	Not at all / Very rarely	Not at all / Very rarely	>10% and <50% daily encounters	>50% daily encounters	>10% and <50% daily encounters	Not at all / Very rarely	>10% and <50% daily encounters	<10% daily encounters	<10% daily encounters	>50% daily encounters	>10% and <50% daily encounters	<10% daily encounters	>10% and <50% daily encounters	>10% and <50% daily encounters	e. 76-95%				Certainly not	Likely	Unlikely	Certainly not	Possibly	Certainly not	Unlikely	Likely	Unlikely	Certainly not	Certainly not	Certainly not	Certainly not	Possibly
			Cyprus	Cyprus	-	-	b. Female	c. 21-30	a. Pediatrics	c. 51-60	Cyprus			Few / Week	Not at all / Very rarely	<10% daily encounters	Not at all / Very rarely	Not at all / Very rarely	Not at all / Very rarely	<10% daily encounters	Few / Week	<10% daily encounters	Not at all / Very rarely	Not at all / Very rarely	Not at all / Very rarely	Not at all / Very rarely	Few / Week	Not at all / Very rarely	Not at all / Very rarely	Not at all / Very rarely	Not at all / Very rarely	c. 26-50%				Likely	Unlikely	Possibly	Certainly not	Certainly not	Certainly not	Possibly	Always will	Possibly	Certainly not	Certainly not	Certainly not	Certainly not	Possibly
			Cyprus	Cyprus	-	-	b. Female	a. <10	a. Pediatrics	a. <40	Cyprus			Few / Week	>10% and <50% daily encounters	<10% daily encounters	Not at all / Very rarely	<10% daily encounters	<10% daily encounters	>10% and <50% daily encounters	>50% daily encounters	>10% and <50% daily encounters	>50% daily encounters	>50% daily encounters	>10% and <50% daily encounters	>50% daily encounters	>50% daily encounters	>50% daily encounters	Not at all / Very rarely	>50% daily encounters	>50% daily encounters	e. 76-95%				Certainly not	Likely	Unlikely	Certainly not	Possibly	Certainly not	Unlikely	Always will	Unlikely	Certainly not	Unlikely	Certainly not	Certainly not	Possibly
			Cyprus	Cyprus	-	-	b. Female	a. <10	a. Pediatrics	a. <40	Cyprus			<10% daily encounters	>10% and <50% daily encounters	<10% daily encounters	<10% daily encounters	<10% daily encounters	<10% daily encounters	>10% and <50% daily encounters	>10% and <50% daily encounters	>10% and <50% daily encounters	>10% and <50% daily encounters	>10% and <50% daily encounters	>10% and <50% daily encounters	>10% and <50% daily encounters	>10% and <50% daily encounters	>10% and <50% daily encounters	Not at all / Very rarely	Not at all / Very rarely	Not at all / Very rarely	c. 26-50%				Unlikely	Likely	Unlikely	Certainly not	Certainly not	Certainly not	Certainly not	Likely	Certainly not	Certainly not	Certainly not	Certainly not	Certainly not	Possibly
			Cyprus	Cyprus	-	-	b. Female	d. >31	a. Pediatrics	c. 51-60	Cyprus			Not at all / Very rarely	<10% daily encounters	Not at all / Very rarely	Not at all / Very rarely	Not at all / Very rarely	Not at all / Very rarely	>10% and <50% daily encounters	<10% daily encounters	<10% daily encounters	Not at all / Very rarely	<10% daily encounters	<10% daily encounters	<10% daily encounters	<10% daily encounters	>10% and <50% daily encounters	Not at all / Very rarely	<10% daily encounters	<10% daily encounters	a. 0-5%				Always will	Possibly	Likely	Possibly	Likely	Certainly not	Possibly	Unlikely	Always will	Certainly not	Unlikely	Certainly not	Always will	Possibly
			Cyprus	Cyprus	-	-	b. Female	c. 21-30	a. Pediatrics	c. 51-60	Cyprus			Few / Week	<10% daily encounters	Few / Week	Not at all / Very rarely	Not at all / Very rarely	Not at all / Very rarely	Few / Week	<10% daily encounters	<10% daily encounters	Few / Week	<10% daily encounters	<10% daily encounters	Few / Week	<10% daily encounters	Few / Week	Not at all / Very rarely	Few / Week	Not at all / Very rarely	b. 5-25%				Certainly not	Possibly	Certainly not	Certainly not	Certainly not	Certainly not	Possibly	Possibly	Possibly	Certainly not	Certainly not	Certainly not	Certainly not	Certainly not
			Cyprus	Cyprus	-	-	b. Female	c. 21-30	a. Pediatrics	c. 51-60	Cyprus			<10% daily encounters	>50% daily encounters	>10% and <50% daily encounters	Not at all / Very rarely	Not at all / Very rarely	Not at all / Very rarely	>10% and <50% daily encounters	>50% daily encounters	>10% and <50% daily encounters	Few / Week	>10% and <50% daily encounters	Few / Week	Few / Week	>10% and <50% daily encounters	Few / Week	Not at all / Very rarely	Not at all / Very rarely	Not at all / Very rarely	b. 5-25%				Certainly not	Certainly not	Certainly not	Certainly not	Certainly not	Certainly not	Certainly not	Certainly not	Certainly not	Certainly not	Certainly not	Certainly not	Certainly not	Possibly
			Poland		-	-	b. Female	a. <10	a. Pediatrics	a. <40	Poland			Not at all / Very rarely	>50% daily encounters	>10% and <50% daily encounters	Not at all / Very rarely	Not at all / Very rarely	Not at all / Very rarely	Not at all / Very rarely	Not at all / Very rarely	Not at all / Very rarely	Not at all / Very rarely	Not at all / Very rarely	Not at all / Very rarely	Not at all / Very rarely	Not at all / Very rarely	Not at all / Very rarely	Not at all / Very rarely	Not at all / Very rarely	Not at all / Very rarely	d. 51-75%				Certainly not	Unlikely	Certainly not	Certainly not	Certainly not	Certainly not	Certainly not	Certainly not	Certainly not	Certainly not	Certainly not	Certainly not	Certainly not	Certainly not
			Bulgaria	Bulgaria	-	-	b. Female	d. >31	b. Family Practice/GP	c. 51-60	Bulgaria			>10% and <50% daily encounters	>10% and <50% daily encounters	>10% and <50% daily encounters	Not at all / Very rarely	Not at all / Very rarely	Not at all / Very rarely	Few / Week	Few / Week	Few / Week	<10% daily encounters	>10% and <50% daily encounters	<10% daily encounters	Few / Week	Few / Week	Few / Week	Not at all / Very rarely	Not at all / Very rarely	Not at all / Very rarely	b. 5-25%				Likely	Likely	Likely	Possibly	Possibly	Possibly	Likely	Likely	Likely	Certainly not	Certainly not	Certainly not	Certainly not	Certainly not
			Ukraine	Ukraine	-	-	b. Female	d. >31	a. Pediatrics	e. >70	Ukraine			>10% and <50% daily encounters	>10% and <50% daily encounters	>10% and <50% daily encounters	Few / Week	<10% daily encounters	Few / Week	>10% and <50% daily encounters	>10% and <50% daily encounters	<10% daily encounters	Few / Week	<10% daily encounters	<10% daily encounters	Few / Week	<10% daily encounters	Few / Week	Few / Week	<10% daily encounters	Few / Week	c. 26-50%				Possibly	Likely	Unlikely	Certainly not	Unlikely	Unlikely	Unlikely	Possibly	Unlikely	Certainly not	Possibly	Certainly not	Unlikely	Possibly
			Italy		-	-	a. Male	c. 21-30	a. Pediatrics	d. 61-70	Italy			>10% and <50% daily encounters	>50% daily encounters	>10% and <50% daily encounters	Few / Week	>50% daily encounters	<10% daily encounters	Not at all / Very rarely	Few / Week	Few / Week	Not at all / Very rarely	Not at all / Very rarely	Not at all / Very rarely	Not at all / Very rarely	<10% daily encounters	<10% daily encounters	Not at all / Very rarely	>50% daily encounters	<10% daily encounters	b. 5-25%				Certainly not	Always will	Unlikely	Certainly not	Possibly	Unlikely	Certainly not	Always will	Possibly	Certainly not	Likely	Unlikely	Certainly not	Always will
			Belgium		-	-	b. Female	b. 11-20	a. Pediatrics	b. 41-50	Belgium			<10% daily encounters	>50% daily encounters	>10% and <50% daily encounters	>10% and <50% daily encounters	>50% daily encounters	>10% and <50% daily encounters	Not at all / Very rarely	Not at all / Very rarely	Not at all / Very rarely	Not at all / Very rarely	Not at all / Very rarely	Not at all / Very rarely	Not at all / Very rarely	Not at all / Very rarely	Not at all / Very rarely	Not at all / Very rarely	Not at all / Very rarely	Not at all / Very rarely	c. 26-50%				Certainly not	Certainly not	Certainly not	Certainly not	Certainly not	Certainly not	Certainly not	Certainly not	Certainly not	Certainly not	Certainly not	Certainly not	Possibly	Likely
			Spain		-	-	a. Male	c. 21-30	a. Pediatrics	c. 51-60	Spain			Not at all / Very rarely	>10% and <50% daily encounters	>10% and <50% daily encounters	Not at all / Very rarely	Not at all / Very rarely	Not at all / Very rarely	Not at all / Very rarely	Not at all / Very rarely	Not at all / Very rarely	Not at all / Very rarely	Not at all / Very rarely	Not at all / Very rarely	Not at all / Very rarely	Not at all / Very rarely	Not at all / Very rarely	Not at all / Very rarely	Not at all / Very rarely	Not at all / Very rarely	a. 0-5%				Unlikely	Certainly not	Possibly	Certainly not	Certainly not	Certainly not	Unlikely	Unlikely	Possibly	Certainly not	Unlikely	Unlikely	Unlikely	Unlikely
			Belgium		-	-	b. Female	c. 21-30	a. Pediatrics	c. 51-60	Belgium			Not at all / Very rarely	>10% and <50% daily encounters	<10% daily encounters	Few / Week	<10% daily encounters	Few / Week	Not at all / Very rarely	Not at all / Very rarely	Few / Week	Not at all / Very rarely	Not at all / Very rarely	Not at all / Very rarely	Not at all / Very rarely	Not at all / Very rarely	Not at all / Very rarely	Not at all / Very rarely	Not at all / Very rarely	Not at all / Very rarely	f. 96-100%				Certainly not	Certainly not	Certainly not	Certainly not	Certainly not	Certainly not	Certainly not	Certainly not	Certainly not	Certainly not	Certainly not	Certainly not	Unlikely	Certainly not
			Belgium		-	-	b. Female	b. 11-20	a. Pediatrics	b. 41-50	Belgium			<10% daily encounters	>10% and <50% daily encounters	<10% daily encounters	Few / Week	<10% daily encounters	<10% daily encounters	Few / Week	<10% daily encounters	>10% and <50% daily encounters	<10% daily encounters	>10% and <50% daily encounters	>10% and <50% daily encounters	Not at all / Very rarely	<10% daily encounters	<10% daily encounters	Not at all / Very rarely	>10% and <50% daily encounters	>10% and <50% daily encounters	c. 26-50%				Unlikely	Possibly	Unlikely	Unlikely	Possibly	Unlikely	Unlikely	Possibly	Unlikely	Certainly not	Certainly not	Possibly	Unlikely	Unlikely
			Ukraine	Ukraine	-	-	b. Female	a. <10	a. Pediatrics	a. <40	Ukraine			>10% and <50% daily encounters	>50% daily encounters	<10% daily encounters	Not at all / Very rarely	Not at all / Very rarely	Not at all / Very rarely	<10% daily encounters	<10% daily encounters	<10% daily encounters	Few / Week	<10% daily encounters	Few / Week	Few / Week	Few / Week	Few / Week	Not at all / Very rarely	Not at all / Very rarely	Not at all / Very rarely	b. 5-25%				Unlikely	Likely	Unlikely	Unlikely	Unlikely	Unlikely	Likely	Likely	Possibly	Certainly not	Unlikely	Unlikely	Certainly not	Unlikely
			Spain		-	-	a. Male	d. >31	a. Pediatrics	c. 51-60	Spain			Not at all / Very rarely	>50% daily encounters	>10% and <50% daily encounters	Not at all / Very rarely	Not at all / Very rarely	Not at all / Very rarely	Not at all / Very rarely	Not at all / Very rarely	Not at all / Very rarely	Few / Week	<10% daily encounters	<10% daily encounters	Few / Week	Few / Week	Few / Week	Not at all / Very rarely	Not at all / Very rarely	Not at all / Very rarely	e. 76-95%				Certainly not	Certainly not	Certainly not	Certainly not	Certainly not	Certainly not	Certainly not	Certainly not	Certainly not	Certainly not	Certainly not	Certainly not	Certainly not	Certainly not
			Italy		-	-	b. Female	d. >31	a. Pediatrics	d. 61-70	Italy			Few / Week	Not at all / Very rarely	Few / Week	Few / Week	Not at all / Very rarely	Few / Week	Few / Week	Few / Week	Few / Week	Few / Week	Few / Week	Few / Week	Few / Week	Few / Week	Few / Week	Not at all / Very rarely	Few / Week	Not at all / Very rarely	a. 0-5%				Unlikely	Likely	Possibly	Certainly not	Certainly not	Certainly not	Likely	Likely	Likely	Certainly not	Unlikely	Certainly not	Unlikely	Likely
			Poland		-	National Representative	a. Male	b. 11-20	a. Pediatrics	a. <40	Poland			Few / Week	>10% and <50% daily encounters	<10% daily encounters	<10% daily encounters	>10% and <50% daily encounters	>10% and <50% daily encounters	Not at all / Very rarely	Not at all / Very rarely	Not at all / Very rarely	Not at all / Very rarely	Not at all / Very rarely	Not at all / Very rarely	Not at all / Very rarely	Not at all / Very rarely	Not at all / Very rarely	Not at all / Very rarely	Not at all / Very rarely	Not at all / Very rarely	e. 76-95%				Unlikely	Likely	Possibly	Certainly not	Unlikely	Certainly not	Always will	Always will	Always will	Certainly not	Unlikely	Certainly not	Certainly not	Certainly not
			Belgium		-	-	b. Female	c. 21-30	a. Pediatrics	c. 51-60	Belgium			Few / Week	>50% daily encounters	>10% and <50% daily encounters	Few / Week	<10% daily encounters	<10% daily encounters	Not at all / Very rarely	Few / Week	Not at all / Very rarely	Not at all / Very rarely	Few / Week	Few / Week	Few / Week	<10% daily encounters	Not at all / Very rarely	Not at all / Very rarely	Not at all / Very rarely	Not at all / Very rarely	e. 76-95%				Certainly not	Certainly not	Certainly not	Certainly not	Certainly not	Certainly not	Possibly	Certainly not	Certainly not	Likely	Always will	Likely	Certainly not	Possibly
			Belgium		-	-	b. Female	c. 21-30	a. Pediatrics	c. 51-60	Belgium			Few / Week	>10% and <50% daily encounters	<10% daily encounters	Not at all / Very rarely	<10% daily encounters	Few / Week	Not at all / Very rarely	<10% daily encounters	Few / Week	Not at all / Very rarely	Not at all / Very rarely	Not at all / Very rarely	Not at all / Very rarely	<10% daily encounters	Few / Week	Not at all / Very rarely	Not at all / Very rarely	Not at all / Very rarely	e. 76-95%				Unlikely	Possibly	Unlikely	Certainly not	Unlikely	Certainly not	Unlikely	Possibly	Unlikely	Certainly not	Certainly not	Certainly not	Unlikely	Possibly
			Belgium		-	-	b. Female	a. <10	a. Pediatrics	a. <40	Belgium			>10% and <50% daily encounters	>50% daily encounters	>10% and <50% daily encounters	>10% and <50% daily encounters	>10% and <50% daily encounters	>10% and <50% daily encounters	Not at all / Very rarely	Not at all / Very rarely	Not at all / Very rarely	Not at all / Very rarely	Not at all / Very rarely	Not at all / Very rarely	Few / Week	Few / Week	Few / Week	Not at all / Very rarely	Not at all / Very rarely	Few / Week	b. 5-25%				Certainly not	Possibly	Certainly not	Certainly not	Certainly not	Certainly not	Unlikely	Possibly	Unlikely	Certainly not	Certainly not	Certainly not	Possibly	Likely
			Spain		-	-	b. Female	d. >31	a. Pediatrics	c. 51-60	Spain			<10% daily encounters	>50% daily encounters	>10% and <50% daily encounters	Not at all / Very rarely	>10% and <50% daily encounters	>10% and <50% daily encounters	<10% daily encounters	>50% daily encounters	>10% and <50% daily encounters	>10% and <50% daily encounters	>10% and <50% daily encounters	>10% and <50% daily encounters	Not at all / Very rarely	Not at all / Very rarely	<10% daily encounters	Not at all / Very rarely	>10% and <50% daily encounters	<10% daily encounters	d. 51-75%				Certainly not	Possibly	Unlikely	Certainly not	Certainly not	Certainly not	Unlikely	Likely	Possibly	Certainly not	Certainly not	Certainly not	Certainly not	Certainly not
			Bulgaria		-	-	b. Female	a. <10	a. Pediatrics	a. <40	Bulgaria			<10% daily encounters	>10% and <50% daily encounters	>10% and <50% daily encounters	Not at all / Very rarely	Few / Week	Few / Week	Few / Week	<10% daily encounters	<10% daily encounters	>10% and <50% daily encounters	>10% and <50% daily encounters	>50% daily encounters	>10% and <50% daily encounters	>50% daily encounters	>50% daily encounters	Few / Week	>10% and <50% daily encounters	>10% and <50% daily encounters	b. 5-25%				Likely	Always will	Likely	Certainly not	Unlikely	Unlikely	Possibly	Always will	Likely	Unlikely	Possibly	Unlikely	Possibly	Likely
			Bulgaria	Bulgaria	-	-	b. Female	c. 21-30	b. Family Practice/GP	b. 41-50	Bulgaria			>10% and <50% daily encounters	>50% daily encounters	>50% daily encounters	Not at all / Very rarely	Not at all / Very rarely	Not at all / Very rarely	>50% daily encounters	>50% daily encounters	>50% daily encounters	>50% daily encounters	>50% daily encounters	>50% daily encounters	>10% and <50% daily encounters	>50% daily encounters	>10% and <50% daily encounters	Not at all / Very rarely	Not at all / Very rarely	Not at all / Very rarely	d. 51-75%				Unlikely	Unlikely	Unlikely	Certainly not	Certainly not	Certainly not	Likely	Likely	Likely	Certainly not	Likely	Likely	Unlikely	Likely
			Bulgaria	Bulgaria	-	-	b. Female	d. >31	a. Pediatrics	c. 51-60	Bulgaria			>10% and <50% daily encounters	>50% daily encounters	>10% and <50% daily encounters	Few / Week	>10% and <50% daily encounters	<10% daily encounters	Not at all / Very rarely	>10% and <50% daily encounters	Few / Week	Not at all / Very rarely	>10% and <50% daily encounters	Few / Week	Few / Week	Few / Week	Few / Week	Not at all / Very rarely	Not at all / Very rarely	Not at all / Very rarely	c. 26-50%				Certainly not	Always will	Unlikely	Certainly not	Unlikely	Certainly not	Always will	Always will	Always will	Unlikely	Unlikely	Unlikely	Unlikely	Unlikely
			Cyprus		-	-	a. Male	d. >31	a. Pediatrics	d. 61-70	Cyprus			>10% and <50% daily encounters	>50% daily encounters	>10% and <50% daily encounters	Not at all / Very rarely	Not at all / Very rarely	Not at all / Very rarely	<10% daily encounters	>10% and <50% daily encounters	>10% and <50% daily encounters	Not at all / Very rarely	>10% and <50% daily encounters	<10% daily encounters	<10% daily encounters	>10% and <50% daily encounters	>10% and <50% daily encounters	Not at all / Very rarely	Not at all / Very rarely	Not at all / Very rarely	a. 0-5%				Always will	Always will	Always will	Certainly not	Certainly not	Certainly not	Certainly not	Certainly not	Certainly not	Certainly not	Certainly not	Certainly not	Certainly not	Certainly not
			Ukraine	Ukraine	-	-	b. Female	a. <10	b. Family Practice/GP	a. <40	Ukraine			<10% daily encounters	>50% daily encounters	>10% and <50% daily encounters	Not at all / Very rarely	Not at all / Very rarely	Not at all / Very rarely	Not at all / Very rarely	Not at all / Very rarely	Not at all / Very rarely	Not at all / Very rarely	Few / Week	Few / Week	Not at all / Very rarely	Not at all / Very rarely	Not at all / Very rarely	Not at all / Very rarely	Not at all / Very rarely	Not at all / Very rarely	b. 5-25%				Unlikely	Possibly	Unlikely	Certainly not	Unlikely	Unlikely	Possibly	Likely	Possibly	Unlikely	Likely	Possibly	Possibly	Likely
			Ukraine	Ukraine	-	-	b. Female	b. 11-20	b. Family Practice/GP	a. <40	Ukraine			>10% and <50% daily encounters	>10% and <50% daily encounters	>10% and <50% daily encounters	Few / Week	Few / Week	Few / Week	Not at all / Very rarely	Not at all / Very rarely	Not at all / Very rarely	<10% daily encounters	>10% and <50% daily encounters	>10% and <50% daily encounters	>10% and <50% daily encounters	<10% daily encounters	<10% daily encounters	<10% daily encounters	<10% daily encounters	<10% daily encounters	e. 76-95%				Unlikely	Possibly	Possibly	Certainly not	Unlikely	Certainly not	Unlikely	Unlikely	Unlikely	Certainly not	Unlikely	Unlikely	Unlikely	Unlikely
			Spain		-	-	b. Female	c. 21-30	a. Pediatrics	c. 51-60	Spain			<10% daily encounters	>50% daily encounters	>50% daily encounters	Few / Week	Few / Week	Few / Week	Few / Week	<10% daily encounters	<10% daily encounters	<10% daily encounters	<10% daily encounters	<10% daily encounters	Not at all / Very rarely	Few / Week	Few / Week	Few / Week	Few / Week	Few / Week	d. 51-75%				Certainly not	Unlikely	Possibly	Certainly not	Certainly not	Certainly not	Certainly not	Possibly	Possibly	Certainly not	Possibly	Possibly	Certainly not	Possibly
			Ukraine	Ukraine	-	-	b. Female	c. 21-30	b. Family Practice/GP	b. 41-50	Ukraine			<10% daily encounters	>10% and <50% daily encounters	>10% and <50% daily encounters	Few / Week	Few / Week	Few / Week	Few / Week	Few / Week	Few / Week	Few / Week	<10% daily encounters	<10% daily encounters	Few / Week	Few / Week	Few / Week	Not at all / Very rarely	Few / Week	Few / Week	b. 5-25%				Possibly	Possibly	Possibly	Unlikely	Unlikely	Unlikely	Possibly	Possibly	Possibly	Possibly	Unlikely	Unlikely	Unlikely	Possibly
			Austria		-	National Coordinator	a. Male	c. 21-30	a. Pediatrics	c. 51-60	Austria			<10% daily encounters	>10% and <50% daily encounters	>10% and <50% daily encounters	Few / Week	>10% and <50% daily encounters	>10% and <50% daily encounters	Not at all / Very rarely	Few / Week	Not at all / Very rarely	Few / Week	Few / Week	Few / Week	<10% daily encounters	>10% and <50% daily encounters	>10% and <50% daily encounters	Not at all / Very rarely	Not at all / Very rarely	Not at all / Very rarely	e. 76-95%				Certainly not	Likely	Unlikely	Certainly not	Certainly not	Certainly not	Possibly	Possibly	Possibly	Certainly not	Certainly not	Certainly not	Certainly not	Unlikely
			Bulgaria	Bulgaria	-	-	a. Male	d. >31	a. Pediatrics	c. 51-60	Bulgaria			<10% daily encounters	<10% daily encounters	<10% daily encounters	Not at all / Very rarely	Not at all / Very rarely	Not at all / Very rarely	Not at all / Very rarely	Not at all / Very rarely	Not at all / Very rarely	Not at all / Very rarely	Not at all / Very rarely	Not at all / Very rarely	Not at all / Very rarely	Not at all / Very rarely	Not at all / Very rarely	Not at all / Very rarely	Few / Week	Few / Week	a. 0-5%				Certainly not	Unlikely	Unlikely	Certainly not	Certainly not	Certainly not	Certainly not	Certainly not	Certainly not	Certainly not	Certainly not	Certainly not	Certainly not	Unlikely
			Czech Rep.		-	-	b. Female	d. >31	a. Pediatrics	c. 51-60	Czech Rep.			<10% daily encounters	>10% and <50% daily encounters	<10% daily encounters	Few / Week	<10% daily encounters	<10% daily encounters	Few / Week	<10% daily encounters	Few / Week	Few / Week	<10% daily encounters	Few / Week	Not at all / Very rarely	<10% daily encounters	Few / Week	Not at all / Very rarely	Not at all / Very rarely	Not at all / Very rarely	c. 26-50%				Likely	Always will	Likely	Certainly not	Certainly not	Certainly not	Certainly not	Unlikely	Certainly not	Certainly not	Certainly not	Certainly not	Unlikely	Unlikely
			Ukraine	Ukraine	-	-	a. Male	a. <10	b. Family Practice/GP	a. <40	Ukraine			<10% daily encounters	>10% and <50% daily encounters	>10% and <50% daily encounters	Few / Week	Few / Week	Few / Week	Not at all / Very rarely	Few / Week	Few / Week	Not at all / Very rarely	>10% and <50% daily encounters	<10% daily encounters	Few / Week	Few / Week	Few / Week	Not at all / Very rarely	Few / Week	Few / Week	c. 26-50%				Possibly	Possibly	Possibly	Possibly	Possibly	Possibly	Possibly	Unlikely	Possibly	Unlikely	Likely	Possibly	Possibly	Certainly not
			Slovenia		-	-	a. Male	b. 11-20	a. Pediatrics	c. 51-60	Slovenia			<10% daily encounters	>50% daily encounters	>50% daily encounters	<10% daily encounters	>10% and <50% daily encounters	>10% and <50% daily encounters	Few / Week	>10% and <50% daily encounters	>10% and <50% daily encounters	Not at all / Very rarely	Few / Week	Few / Week	Few / Week	>10% and <50% daily encounters	>10% and <50% daily encounters	Not at all / Very rarely	Few / Week	Few / Week	e. 76-95%				Unlikely	Likely	Possibly	Certainly not	Unlikely	Unlikely	Possibly	Likely	Likely	Certainly not	Unlikely	Unlikely	Certainly not	Unlikely
			Hungary		-	-	a. Male	c. 21-30	a. Pediatrics	c. 51-60	Hungary			>10% and <50% daily encounters	>50% daily encounters	>10% and <50% daily encounters	<10% daily encounters	>50% daily encounters	>50% daily encounters	Few / Week	Few / Week	Few / Week	<10% daily encounters	>10% and <50% daily encounters	>10% and <50% daily encounters	Few / Week	>10% and <50% daily encounters	>10% and <50% daily encounters	Not at all / Very rarely	Few / Week	Few / Week	e. 76-95%				Possibly	Likely	Likely	Certainly not	Certainly not	Certainly not	Likely	Always will	Likely	Certainly not	Certainly not	Certainly not	Certainly not	Unlikely
			Azerbaijan		-	-	b. Female	b. 11-20	a. Pediatrics	c. 51-60	Austria			Few / Week	>50% daily encounters	<10% daily encounters	Not at all / Very rarely	Not at all / Very rarely	Not at all / Very rarely	Not at all / Very rarely	Not at all / Very rarely	Not at all / Very rarely	Not at all / Very rarely	Not at all / Very rarely	Not at all / Very rarely	Not at all / Very rarely	Not at all / Very rarely	Not at all / Very rarely	Not at all / Very rarely	Not at all / Very rarely	Not at all / Very rarely	a. 0-5%				Always will	Unlikely	Always will	Certainly not	Certainly not	Certainly not	Certainly not	Unlikely	Certainly not	Certainly not	Certainly not	Certainly not	Certainly not	Possibly
			Italy		-	-	a. Male	d. >31	a. Pediatrics	d. 61-70	Italy			>10% and <50% daily encounters	<10% daily encounters	>10% and <50% daily encounters	<10% daily encounters	<10% daily encounters	<10% daily encounters	Not at all / Very rarely	Not at all / Very rarely	Not at all / Very rarely	Not at all / Very rarely	Not at all / Very rarely	Not at all / Very rarely	Not at all / Very rarely	Not at all / Very rarely	Not at all / Very rarely	Not at all / Very rarely	Not at all / Very rarely	Not at all / Very rarely	c. 26-50%				Certainly not	Certainly not	Certainly not	Certainly not	Unlikely	Unlikely	Certainly not	Unlikely	Unlikely	Certainly not	Certainly not	Certainly not	Certainly not	Unlikely
			Ukraine	Ukraine	-	-	b. Female	d. >31	d. Other	c. 51-60	Ukraine			>10% and <50% daily encounters	>10% and <50% daily encounters	>10% and <50% daily encounters	Few / Week	Few / Week	Few / Week	<10% daily encounters	<10% daily encounters	<10% daily encounters	>10% and <50% daily encounters	>10% and <50% daily encounters	>10% and <50% daily encounters	>10% and <50% daily encounters	<10% daily encounters	>10% and <50% daily encounters	>10% and <50% daily encounters	>10% and <50% daily encounters	>10% and <50% daily encounters	b. 5-25%				Likely	Likely	Likely	Possibly	Possibly	Unlikely	Likely	Likely	Likely	Unlikely	Possibly	Possibly	Unlikely	Unlikely
			Belgium		-	-	b. Female	a. <10	a. Pediatrics	a. <40	Belgium			Few / Week	>50% daily encounters	>10% and <50% daily encounters	Few / Week	>10% and <50% daily encounters	Few / Week	Not at all / Very rarely	<10% daily encounters	Few / Week	Not at all / Very rarely	Few / Week	Not at all / Very rarely	Not at all / Very rarely	<10% daily encounters	Not at all / Very rarely	Not at all / Very rarely	Not at all / Very rarely	Not at all / Very rarely	e. 76-95%				Certainly not	Possibly	Unlikely	Certainly not	Unlikely	Certainly not	Possibly	Likely	Possibly	Certainly not	Unlikely	Certainly not	Possibly	Likely
			Ukraine	Ukraine	-	-	b. Female	c. 21-30	a. Pediatrics	b. 41-50	Ukraine			>10% and <50% daily encounters	>10% and <50% daily encounters	>10% and <50% daily encounters	>10% and <50% daily encounters	>10% and <50% daily encounters	>10% and <50% daily encounters	Not at all / Very rarely	Not at all / Very rarely	Not at all / Very rarely	>10% and <50% daily encounters	>10% and <50% daily encounters	>10% and <50% daily encounters	Few / Week	>10% and <50% daily encounters	>10% and <50% daily encounters	Not at all / Very rarely	>10% and <50% daily encounters	>10% and <50% daily encounters	c. 26-50%				Certainly not	Unlikely	Certainly not	Unlikely	Possibly	Unlikely	Always will	Always will	Always will	Certainly not	Likely	Unlikely	Certainly not	Possibly
			Portugal		-	-	b. Female	a. <10	a. Pediatrics	a. <40	Portugal			Not at all / Very rarely	>10% and <50% daily encounters	<10% daily encounters	>10% and <50% daily encounters	>50% daily encounters	>10% and <50% daily encounters	Few / Week	Few / Week	Few / Week	Not at all / Very rarely	Not at all / Very rarely	Not at all / Very rarely	>10% and <50% daily encounters	>10% and <50% daily encounters	>10% and <50% daily encounters	Not at all / Very rarely	Few / Week	Few / Week	b. 5-25%				Possibly	Always will	Always will	Certainly not	Certainly not	Certainly not	Likely	Likely	Likely	Certainly not	Unlikely	Unlikely	Possibly	Always will
			Cyprus		-	-	b. Female	b. 11-20	a. Pediatrics	a. <40	Cyprus			<10% daily encounters	>10% and <50% daily encounters	<10% daily encounters	<10% daily encounters	Few / Week	Few / Week	Few / Week	>10% and <50% daily encounters	<10% daily encounters	Few / Week	>10% and <50% daily encounters	Few / Week	Few / Week	>10% and <50% daily encounters	Few / Week	Not at all / Very rarely	<10% daily encounters	Not at all / Very rarely	c. 26-50%				Always will	Unlikely	Likely	Certainly not	Likely	Certainly not	Certainly not	Likely	Unlikely	Certainly not	Possibly	Certainly not	Unlikely	Unlikely
			Ukraine	Ukraine	-	-	b. Female	c. 21-30	a. Pediatrics	c. 51-60	Ukraine			<10% daily encounters	>10% and <50% daily encounters	<10% daily encounters	<10% daily encounters	>50% daily encounters	<10% daily encounters	Not at all / Very rarely	Not at all / Very rarely	Not at all / Very rarely	<10% daily encounters	>50% daily encounters	<10% daily encounters	<10% daily encounters	>50% daily encounters	<10% daily encounters	>50% daily encounters	>50% daily encounters	>50% daily encounters	d. 51-75%				Possibly	Always will	Likely	Possibly	Always will	Possibly	Possibly	Always will	Possibly	Possibly	Always will	Possibly	Unlikely	Likely
			Belgium		-	-	b. Female	a. <10	a. Pediatrics	a. <40	Belgium			Few / Week	<10% daily encounters	<10% daily encounters	Few / Week	<10% daily encounters	<10% daily encounters	Not at all / Very rarely	Not at all / Very rarely	Not at all / Very rarely	Not at all / Very rarely	Not at all / Very rarely	Not at all / Very rarely	Few / Week	Few / Week	Few / Week	Few / Week	<10% daily encounters	<10% daily encounters	b. 5-25%				Certainly not	Unlikely	Certainly not	Certainly not	Certainly not	Certainly not	Certainly not	Possibly	Possibly	Certainly not	Certainly not	Certainly not	Certainly not	Certainly not
			Ukraine	Ukraine	-	-	b. Female	b. 11-20	a. Pediatrics	b. 41-50	Ukraine			>10% and <50% daily encounters	>10% and <50% daily encounters	>10% and <50% daily encounters	Not at all / Very rarely	Not at all / Very rarely	Not at all / Very rarely	Few / Week	Few / Week	Few / Week	>10% and <50% daily encounters	>10% and <50% daily encounters	>10% and <50% daily encounters	<10% daily encounters	<10% daily encounters	<10% daily encounters	Not at all / Very rarely	Few / Week	Few / Week	b. 5-25%				Possibly	Possibly	Possibly	Possibly	Possibly	Possibly	Likely	Likely	Likely	Unlikely	Unlikely	Unlikely	Unlikely	Unlikely
			Bulgaria	Bulgaria	-	-	b. Female	c. 21-30	a. Pediatrics	c. 51-60	Bulgaria			<10% daily encounters	>50% daily encounters	<10% daily encounters	Not at all / Very rarely	Not at all / Very rarely	Not at all / Very rarely	<10% daily encounters	<10% daily encounters	<10% daily encounters	<10% daily encounters	<10% daily encounters	<10% daily encounters	<10% daily encounters	<10% daily encounters	<10% daily encounters	Not at all / Very rarely	Not at all / Very rarely	Not at all / Very rarely	c. 26-50%				Possibly	Possibly	Possibly	Certainly not	Certainly not	Certainly not	Possibly	Likely	Possibly	Certainly not	Likely	Certainly not	Certainly not	Likely
			Bulgaria	Bulgaria	-	-	b. Female	d. >31	a. Pediatrics	d. 61-70	Bulgaria			>10% and <50% daily encounters	>10% and <50% daily encounters	>10% and <50% daily encounters	Not at all / Very rarely	Not at all / Very rarely	Not at all / Very rarely	Not at all / Very rarely	Not at all / Very rarely	Not at all / Very rarely	Not at all / Very rarely	Not at all / Very rarely	Not at all / Very rarely	Not at all / Very rarely	Not at all / Very rarely	Not at all / Very rarely	Not at all / Very rarely	Not at all / Very rarely	Not at all / Very rarely	c. 26-50%				Certainly not	Certainly not	Certainly not	Certainly not	Certainly not	Certainly not	Possibly	Possibly	Possibly	Certainly not	Possibly	Possibly	Certainly not	Unlikely
			Austria		-	-	b. Female	c. 21-30	a. Pediatrics	d. 61-70	Austria			>10% and <50% daily encounters	>10% and <50% daily encounters	>10% and <50% daily encounters	Not at all / Very rarely	Few / Week	Not at all / Very rarely	Not at all / Very rarely	Not at all / Very rarely	Not at all / Very rarely	Not at all / Very rarely	Not at all / Very rarely	Not at all / Very rarely	<10% daily encounters	<10% daily encounters	<10% daily encounters	Not at all / Very rarely	Not at all / Very rarely	Not at all / Very rarely	a. 0-5%				Always will	Always will	Always will	Certainly not	Certainly not	Certainly not	Possibly	Possibly	Possibly	Possibly	Possibly	Possibly	Unlikely	Unlikely
			Italy		-	-	a. Male	d. >31	a. Pediatrics	c. 51-60	Italy			>10% and <50% daily encounters	<10% daily encounters	>50% daily encounters	Not at all / Very rarely	Few / Week	>10% and <50% daily encounters	>10% and <50% daily encounters	>10% and <50% daily encounters	>50% daily encounters	Not at all / Very rarely	Not at all / Very rarely	Not at all / Very rarely	Not at all / Very rarely	Not at all / Very rarely	Not at all / Very rarely	Not at all / Very rarely	Not at all / Very rarely	Not at all / Very rarely	a. 0-5%				Always will	Always will	Always will	Certainly not	Certainly not	Certainly not	Certainly not	Certainly not	Certainly not	Certainly not	Certainly not	Certainly not	Certainly not	Certainly not
			Italy		-	-	a. Male	d. >31	a. Pediatrics	d. 61-70	Italy			>10% and <50% daily encounters	>10% and <50% daily encounters	>10% and <50% daily encounters	>10% and <50% daily encounters	>50% daily encounters	>50% daily encounters	Not at all / Very rarely	Few / Week	Few / Week	<10% daily encounters	>10% and <50% daily encounters	>10% and <50% daily encounters	>10% and <50% daily encounters	>10% and <50% daily encounters	>10% and <50% daily encounters	Not at all / Very rarely	Not at all / Very rarely	Not at all / Very rarely	d. 51-75%				Certainly not	Certainly not	Certainly not	Certainly not	Certainly not	Certainly not	Unlikely	Unlikely	Unlikely	Certainly not	Certainly not	Certainly not	Certainly not	Certainly not
			Spain		-	-	a. Male	b. 11-20	a. Pediatrics	a. <40	Spain			<10% daily encounters	>10% and <50% daily encounters	>10% and <50% daily encounters	<10% daily encounters	>10% and <50% daily encounters	>10% and <50% daily encounters	<10% daily encounters	>10% and <50% daily encounters	>10% and <50% daily encounters	<10% daily encounters	>10% and <50% daily encounters	>10% and <50% daily encounters	<10% daily encounters	>10% and <50% daily encounters	>10% and <50% daily encounters	<10% daily encounters	>10% and <50% daily encounters	>10% and <50% daily encounters	b. 5-25%				Likely	Likely	Likely	Likely	Likely	Likely	Likely	Likely	Likely	Likely	Likely	Likely	Likely	Likely
			Italy		-	-	a. Male	d. >31	a. Pediatrics	d. 61-70	Italy			>50% daily encounters	>50% daily encounters	>50% daily encounters	Not at all / Very rarely	Few / Week	Few / Week	Few / Week	Few / Week	Few / Week	Not at all / Very rarely	Few / Week	Few / Week	Not at all / Very rarely	Few / Week	Few / Week	Not at all / Very rarely	Few / Week	Few / Week	b. 5-25%				Unlikely	Likely	Possibly	Unlikely	Likely	Possibly	Possibly	Likely	Possibly	Certainly not	Unlikely	Unlikely	Certainly not	Unlikely
			Poland		-	-	a. Male	d. >31	a. Pediatrics	d. 61-70	Poland			Not at all / Very rarely	Few / Week	Few / Week	Not at all / Very rarely	Few / Week	Few / Week	Not at all / Very rarely	Few / Week	Few / Week	Not at all / Very rarely	Not at all / Very rarely	Not at all / Very rarely	Not at all / Very rarely	Not at all / Very rarely	Not at all / Very rarely	Not at all / Very rarely	Few / Week	<10% daily encounters	a. 0-5%				Certainly not	Certainly not	Certainly not	Certainly not	Certainly not	Certainly not	Certainly not	Certainly not	Certainly not	Certainly not	Possibly	Certainly not	Certainly not	Possibly
			Italy		-	-	a. Male	c. 21-30	a. Pediatrics	c. 51-60	Italy			>10% and <50% daily encounters	>50% daily encounters	>10% and <50% daily encounters	Not at all / Very rarely	Not at all / Very rarely	Not at all / Very rarely	Not at all / Very rarely	Not at all / Very rarely	Not at all / Very rarely	>10% and <50% daily encounters	>50% daily encounters	>10% and <50% daily encounters	>50% daily encounters	>50% daily encounters	>50% daily encounters	Not at all / Very rarely	>50% daily encounters	<10% daily encounters	d. 51-75%				Always will	Certainly not	Unlikely	Unlikely	Always will	Possibly	Unlikely	Always will	Likely	Certainly not	Possibly	Unlikely	Certainly not	Always will
			Cyprus	Cyprus	-	-	b. Female	c. 21-30	a. Pediatrics	c. 51-60	Cyprus			<10% daily encounters	>10% and <50% daily encounters	<10% daily encounters	Not at all / Very rarely	Not at all / Very rarely	Not at all / Very rarely	<10% daily encounters	>10% and <50% daily encounters	<10% daily encounters	<10% daily encounters	>10% and <50% daily encounters	Not at all / Very rarely	<10% daily encounters	>10% and <50% daily encounters	<10% daily encounters	Not at all / Very rarely	Not at all / Very rarely	Not at all / Very rarely	c. 26-50%				Unlikely	Possibly	Certainly not	Certainly not	Unlikely	Unlikely	Possibly	Likely	Certainly not	Certainly not	Unlikely	Certainly not	Unlikely	Unlikely
			Ukraine	Ukraine	-	-	b. Female	b. 11-20	a. Pediatrics	b. 41-50	Ukraine			>10% and <50% daily encounters	>50% daily encounters	>50% daily encounters	Not at all / Very rarely	<10% daily encounters	Few / Week	>10% and <50% daily encounters	>50% daily encounters	>50% daily encounters	Not at all / Very rarely	Few / Week	Not at all / Very rarely	Few / Week	>10% and <50% daily encounters	>10% and <50% daily encounters	Not at all / Very rarely	Not at all / Very rarely	Not at all / Very rarely	f. 96-100%				Certainly not	Unlikely	Certainly not	Certainly not	Certainly not	Unlikely	Unlikely	Unlikely	Unlikely	Certainly not	Unlikely	Certainly not	Unlikely	Unlikely
			Portugal		-	-	a. Male	d. >31	a. Pediatrics	d. 61-70	Portugal			<10% daily encounters	>10% and <50% daily encounters	>10% and <50% daily encounters	>10% and <50% daily encounters	>50% daily encounters	>50% daily encounters	Not at all / Very rarely	Few / Week	<10% daily encounters	Not at all / Very rarely	Not at all / Very rarely	Not at all / Very rarely	<10% daily encounters	>10% and <50% daily encounters	>10% and <50% daily encounters	Not at all / Very rarely	Few / Week	Few / Week	b. 5-25%				Possibly	Unlikely	Possibly	Certainly not	Possibly	Unlikely	Likely	Likely	Likely	Certainly not	Certainly not	Certainly not	Unlikely	Likely
			Italy		-	-	b. Female	d. >31	a. Pediatrics	c. 51-60	Italy			>10% and <50% daily encounters	>50% daily encounters	>50% daily encounters	Few / Week	>10% and <50% daily encounters	>50% daily encounters	Not at all / Very rarely	>10% and <50% daily encounters	>10% and <50% daily encounters	Not at all / Very rarely	Not at all / Very rarely	Not at all / Very rarely	Not at all / Very rarely	Few / Week	Few / Week	Not at all / Very rarely	>50% daily encounters	>50% daily encounters	d. 51-75%				Likely	Unlikely	Possibly	Unlikely	Unlikely	Unlikely	Unlikely	Likely	Unlikely	Certainly not	Certainly not	Certainly not	Unlikely	Possibly
			Italy		-	-	b. Female	d. >31	b. Family Practice/GP	d. 61-70	Italy			<10% daily encounters	>50% daily encounters	>10% and <50% daily encounters	<10% daily encounters	>10% and <50% daily encounters	>10% and <50% daily encounters	Few / Week	<10% daily encounters	Few / Week	Not at all / Very rarely	Not at all / Very rarely	Not at all / Very rarely	Not at all / Very rarely	Not at all / Very rarely	Not at all / Very rarely	Not at all / Very rarely	<10% daily encounters	<10% daily encounters	b. 5-25%				Possibly	Likely	Possibly	Certainly not	Certainly not	Certainly not	Possibly	Possibly	Possibly	Certainly not	Certainly not	Certainly not	Certainly not	Certainly not
			Italy		-	-	b. Female	c. 21-30	a. Pediatrics	c. 51-60	Italy			>10% and <50% daily encounters	>10% and <50% daily encounters	>10% and <50% daily encounters	<10% daily encounters	>50% daily encounters	>10% and <50% daily encounters	Not at all / Very rarely	<10% daily encounters	<10% daily encounters	Not at all / Very rarely	<10% daily encounters	<10% daily encounters	Few / Week	>10% and <50% daily encounters	>10% and <50% daily encounters	Not at all / Very rarely	>10% and <50% daily encounters	<10% daily encounters	b. 5-25%				Certainly not	Always will	Possibly	Certainly not	Always will	Possibly	Possibly	Likely	Likely	Certainly not	Unlikely	Certainly not	Possibly	Likely
			Poland		-	-	a. Male	a. <10	b. Family Practice/GP	a. <40	Poland			Not at all / Very rarely	>50% daily encounters	>50% daily encounters	Not at all / Very rarely	Not at all / Very rarely	Not at all / Very rarely	Not at all / Very rarely	Not at all / Very rarely	Not at all / Very rarely	Not at all / Very rarely	Not at all / Very rarely	Not at all / Very rarely	Not at all / Very rarely	Few / Week	Few / Week	Not at all / Very rarely	Not at all / Very rarely	Not at all / Very rarely	a. 0-5%				Certainly not	Unlikely	Unlikely	Certainly not	Certainly not	Certainly not	Certainly not	Certainly not	Certainly not	Certainly not	Unlikely	Certainly not	Certainly not	Certainly not
			Belgium		-	-	b. Female	c. 21-30	a. Pediatrics	c. 51-60	Belgium			>10% and <50% daily encounters	>10% and <50% daily encounters	>10% and <50% daily encounters	Few / Week	Few / Week	<10% daily encounters	>10% and <50% daily encounters	>10% and <50% daily encounters	>10% and <50% daily encounters	Few / Week	Few / Week	>50% daily encounters	Not at all / Very rarely	Not at all / Very rarely	Not at all / Very rarely	Not at all / Very rarely	Few / Week	Not at all / Very rarely	b. 5-25%				Unlikely	Unlikely	Unlikely	Certainly not	Certainly not	Certainly not	Unlikely	Unlikely	Unlikely	Certainly not	Certainly not	Likely	Possibly	Possibly
			Italy		-	-	b. Female	c. 21-30	a. Pediatrics	d. 61-70	Italy			>10% and <50% daily encounters	>50% daily encounters	>10% and <50% daily encounters	<10% daily encounters	<10% daily encounters	>10% and <50% daily encounters	Few / Week	Few / Week	Few / Week	>10% and <50% daily encounters	>50% daily encounters	>10% and <50% daily encounters	<10% daily encounters	>50% daily encounters	>10% and <50% daily encounters	Not at all / Very rarely	>10% and <50% daily encounters	<10% daily encounters	d. 51-75%				Certainly not	Likely	Unlikely	Unlikely	Always will	Unlikely	Possibly	Likely	Possibly	Certainly not	Possibly	Certainly not	Possibly	Likely
			Belgium		-	-	a. Male	b. 11-20	a. Pediatrics	b. 41-50	Belgium			Few / Week	>10% and <50% daily encounters	>10% and <50% daily encounters	<10% daily encounters	>10% and <50% daily encounters	>10% and <50% daily encounters	Not at all / Very rarely	Not at all / Very rarely	Not at all / Very rarely	Not at all / Very rarely	Not at all / Very rarely	Not at all / Very rarely	<10% daily encounters	>10% and <50% daily encounters	>10% and <50% daily encounters	>10% and <50% daily encounters	>10% and <50% daily encounters	>10% and <50% daily encounters	c. 26-50%				Always will	Likely	Likely	Certainly not	Certainly not	Certainly not	Unlikely	Possibly	Unlikely	Certainly not	Certainly not	Certainly not	Unlikely	Possibly
			Portugal		-	-	a. Male	c. 21-30	a. Pediatrics	c. 51-60	Portugal			<10% daily encounters	<10% daily encounters	<10% daily encounters	<10% daily encounters	<10% daily encounters	<10% daily encounters	<10% daily encounters	<10% daily encounters	<10% daily encounters	<10% daily encounters	<10% daily encounters	<10% daily encounters	<10% daily encounters	<10% daily encounters	<10% daily encounters	Not at all / Very rarely	Not at all / Very rarely	Not at all / Very rarely	a. 0-5%				Unlikely	Unlikely	Unlikely	Certainly not	Certainly not	Certainly not	Unlikely	Unlikely	Unlikely	Certainly not	Certainly not	Certainly not	Possibly	Possibly
			Spain		-	-	a. Male	d. >31	a. Pediatrics	d. 61-70	Spain			Few / Week	>50% daily encounters	<10% daily encounters	Not at all / Very rarely	<10% daily encounters	Few / Week	Not at all / Very rarely	Not at all / Very rarely	Not at all / Very rarely	Not at all / Very rarely	Few / Week	Not at all / Very rarely	Not at all / Very rarely	Few / Week	Not at all / Very rarely	Not at all / Very rarely	Not at all / Very rarely	Not at all / Very rarely	a. 0-5%				Certainly not	Possibly	Unlikely	Certainly not	Likely	Unlikely	Unlikely	Possibly	Unlikely	Certainly not	Likely	Possibly	Possibly	Always will
			France		-	-	b. Female	d. >31	a. Pediatrics	d. 61-70	France			<10% daily encounters	<10% daily encounters	<10% daily encounters	Few / Week	<10% daily encounters	Few / Week	Not at all / Very rarely	Not at all / Very rarely	Not at all / Very rarely	Not at all / Very rarely	Not at all / Very rarely	Not at all / Very rarely	Few / Week	<10% daily encounters	Few / Week	Not at all / Very rarely	Not at all / Very rarely	Not at all / Very rarely	a. 0-5%				Certainly not	Unlikely	Certainly not	Certainly not	Unlikely	Certainly not	Certainly not	Unlikely	Certainly not	Certainly not	Certainly not	Certainly not	Possibly	Possibly
			Spain		-	-	b. Female	d. >31	a. Pediatrics	c. 51-60	Spain			>10% and <50% daily encounters	>50% daily encounters	>50% daily encounters	Few / Week	>10% and <50% daily encounters	>10% and <50% daily encounters	Not at all / Very rarely	Not at all / Very rarely	Not at all / Very rarely	Not at all / Very rarely	Few / Week	Few / Week	Few / Week	<10% daily encounters	<10% daily encounters	Not at all / Very rarely	Not at all / Very rarely	Few / Week	f. 96-100%				Unlikely	Possibly	Possibly	Certainly not	Unlikely	Certainly not	Always will	Always will	Always will	Certainly not	Possibly	Unlikely	Certainly not	Possibly
			Italy		-	-	a. Male	d. >31	a. Pediatrics	d. 61-70	Italy			>10% and <50% daily encounters	>50% daily encounters	>10% and <50% daily encounters	<10% daily encounters	>10% and <50% daily encounters	>10% and <50% daily encounters	<10% daily encounters	>50% daily encounters	>10% and <50% daily encounters	<10% daily encounters	>10% and <50% daily encounters	>10% and <50% daily encounters	Not at all / Very rarely	<10% daily encounters	<10% daily encounters	Not at all / Very rarely	>10% and <50% daily encounters	>10% and <50% daily encounters	c. 26-50%				Possibly	Certainly not	Unlikely	Certainly not	Possibly	Certainly not	Certainly not	Possibly	Certainly not	Certainly not	Unlikely	Certainly not	Certainly not	Unlikely
			Italy		-	-	b. Female	c. 21-30	a. Pediatrics	d. 61-70	Italy			>10% and <50% daily encounters	>50% daily encounters	>50% daily encounters	>10% and <50% daily encounters	>10% and <50% daily encounters	>10% and <50% daily encounters	Few / Week	Few / Week	Few / Week	Not at all / Very rarely	Not at all / Very rarely	Not at all / Very rarely	Few / Week	<10% daily encounters	Few / Week	Not at all / Very rarely	Not at all / Very rarely	Not at all / Very rarely	d. 51-75%				Certainly not	Always will	Unlikely	Certainly not	Likely	Unlikely	Possibly	Likely	Possibly	Certainly not	Possibly	Unlikely	Unlikely	Likely
			Spain		-	-	b. Female	c. 21-30	a. Pediatrics	c. 51-60	Spain			<10% daily encounters	>50% daily encounters	>10% and <50% daily encounters	Not at all / Very rarely	>10% and <50% daily encounters	>10% and <50% daily encounters	>10% and <50% daily encounters	Not at all / Very rarely	Not at all / Very rarely	<10% daily encounters	>10% and <50% daily encounters	>10% and <50% daily encounters	Not at all / Very rarely	>10% and <50% daily encounters	>50% daily encounters	Not at all / Very rarely	<10% daily encounters	<10% daily encounters	b. 5-25%				Certainly not	Possibly	Possibly	Certainly not	Unlikely	Unlikely	Unlikely	Likely	Always will	Unlikely	Possibly	Always will	Certainly not	Unlikely
			Spain		-	-	a. Male	b. 11-20	a. Pediatrics	b. 41-50	Spain			<10% daily encounters	>50% daily encounters	>50% daily encounters	Not at all / Very rarely	<10% daily encounters	<10% daily encounters	Not at all / Very rarely	Not at all / Very rarely	Not at all / Very rarely	Not at all / Very rarely	<10% daily encounters	<10% daily encounters	Not at all / Very rarely	<10% daily encounters	<10% daily encounters	Not at all / Very rarely	Not at all / Very rarely	Not at all / Very rarely	a. 0-5%				Certainly not	Possibly	Unlikely	Certainly not	Unlikely	Certainly not	Always will	Always will	Always will	Unlikely	Unlikely	Unlikely	Unlikely	Possibly
			Spain		-	-	b. Female	d. >31	a. Pediatrics	d. 61-70	Spain			Few / Week	>50% daily encounters	>10% and <50% daily encounters	Not at all / Very rarely	>10% and <50% daily encounters	>10% and <50% daily encounters	Not at all / Very rarely	>50% daily encounters	<10% daily encounters	Not at all / Very rarely	>10% and <50% daily encounters	<10% daily encounters	Not at all / Very rarely	Not at all / Very rarely	Not at all / Very rarely	Not at all / Very rarely	Not at all / Very rarely	Not at all / Very rarely	c. 26-50%				Unlikely	Unlikely	Unlikely	Certainly not	Certainly not	Certainly not	Certainly not	Certainly not	Certainly not	Certainly not	Certainly not	Certainly not	Certainly not	Certainly not
			Spain		-	National Coordinator	b. Female	d. >31	a. Pediatrics	d. 61-70	Spain			Few / Week	>50% daily encounters	>50% daily encounters	Not at all / Very rarely	Few / Week	Few / Week	Not at all / Very rarely	Not at all / Very rarely	Not at all / Very rarely	Not at all / Very rarely	Not at all / Very rarely	Not at all / Very rarely	Not at all / Very rarely	Few / Week	Few / Week	Not at all / Very rarely	Not at all / Very rarely	Not at all / Very rarely	a. 0-5%				Possibly	Likely	Likely	Certainly not	Unlikely	Unlikely	Likely	Likely	Likely	Certainly not	Certainly not	Certainly not	Unlikely	Unlikely
			Portugal		-	-	b. Female	a. <10	b. Family Practice/GP	a. <40	Portugal			Few / Week	>10% and <50% daily encounters	>10% and <50% daily encounters	Few / Week	<10% daily encounters	<10% daily encounters	Not at all / Very rarely	Few / Week	Few / Week	Not at all / Very rarely	Few / Week	Few / Week	Not at all / Very rarely	Few / Week	Few / Week	Not at all / Very rarely	Not at all / Very rarely	Not at all / Very rarely	b. 5-25%				Always will	Possibly	Unlikely	Unlikely	Certainly not	Certainly not	Unlikely	Possibly	Possibly	Certainly not	Certainly not	Certainly not	Unlikely	Possibly
			Israel		-	-	b. Female	b. 11-20	a. Pediatrics	c. 51-60	Israel			<10% daily encounters	>10% and <50% daily encounters	>10% and <50% daily encounters	<10% daily encounters	>10% and <50% daily encounters	>10% and <50% daily encounters	Not at all / Very rarely	Not at all / Very rarely	Not at all / Very rarely	<10% daily encounters	>10% and <50% daily encounters	>10% and <50% daily encounters	<10% daily encounters	>10% and <50% daily encounters	>10% and <50% daily encounters	Not at all / Very rarely	Not at all / Very rarely	Not at all / Very rarely	e. 76-95%				Unlikely	Unlikely	Unlikely	Certainly not	Certainly not	Certainly not	Possibly	Possibly	Possibly	Unlikely	Unlikely	Unlikely	Certainly not	Certainly not
			Ukraine		-	-	b. Female	b. 11-20	a. Pediatrics	a. <40	Ukraine			<10% daily encounters	>10% and <50% daily encounters	>10% and <50% daily encounters	Not at all / Very rarely	Not at all / Very rarely	Not at all / Very rarely	<10% daily encounters	>10% and <50% daily encounters	>10% and <50% daily encounters	>10% and <50% daily encounters	>50% daily encounters	>50% daily encounters	Few / Week	<10% daily encounters	<10% daily encounters	<10% daily encounters	<10% daily encounters	<10% daily encounters	b. 5-25%				Possibly	Likely	Likely	Certainly not	Certainly not	Certainly not	Possibly	Likely	Likely	Certainly not	Unlikely	Unlikely	Certainly not	Unlikely
			Poland		-	-	b. Female	a. <10	a. Pediatrics	a. <40	Poland			Not at all / Very rarely	Not at all / Very rarely	Not at all / Very rarely	Not at all / Very rarely	Not at all / Very rarely	Not at all / Very rarely	Not at all / Very rarely	Not at all / Very rarely	Not at all / Very rarely	Not at all / Very rarely	Not at all / Very rarely	Not at all / Very rarely	Not at all / Very rarely	Not at all / Very rarely	Not at all / Very rarely	Not at all / Very rarely	Not at all / Very rarely	Not at all / Very rarely	a. 0-5%				Certainly not	Certainly not	Certainly not	Certainly not	Certainly not	Certainly not	Certainly not	Certainly not	Certainly not	Certainly not	Certainly not	Certainly not	Certainly not	Certainly not
			Israel		-	-	a. Male	d. >31	a. Pediatrics	e. >70	Israel			Few / Week	>10% and <50% daily encounters	<10% daily encounters	Not at all / Very rarely	Not at all / Very rarely	Not at all / Very rarely	Few / Week	<10% daily encounters	<10% daily encounters	Not at all / Very rarely	Not at all / Very rarely	Not at all / Very rarely	Few / Week	Few / Week	Few / Week	Few / Week	Not at all / Very rarely	Not at all / Very rarely	b. 5-25%				Likely	Likely	Likely	Certainly not	Possibly	Possibly	Certainly not	Likely	Unlikely	Certainly not	Unlikely	Possibly	Unlikely	Likely
			Austria		-	-	a. Male	c. 21-30	a. Pediatrics	d. 61-70	Austria			Few / Week	>10% and <50% daily encounters	>10% and <50% daily encounters	<10% daily encounters	>10% and <50% daily encounters	>10% and <50% daily encounters	Not at all / Very rarely	Not at all / Very rarely	Not at all / Very rarely	Not at all / Very rarely	Not at all / Very rarely	Not at all / Very rarely	Few / Week	Few / Week	Few / Week	Not at all / Very rarely	Not at all / Very rarely	Not at all / Very rarely	a. 0-5%				Possibly	Likely	Possibly	Possibly	Possibly	Possibly	Always will	Always will	Always will	Unlikely	Unlikely	Unlikely	Unlikely	Unlikely
			Germany		-	National Coordinator	b. Female	d. >31	a. Pediatrics	d. 61-70	Germany			Few / Week	>10% and <50% daily encounters	<10% daily encounters	Not at all / Very rarely	Not at all / Very rarely	Not at all / Very rarely	Not at all / Very rarely	Not at all / Very rarely	Not at all / Very rarely	Not at all / Very rarely	Not at all / Very rarely	Not at all / Very rarely	Not at all / Very rarely	Not at all / Very rarely	Not at all / Very rarely	Not at all / Very rarely	Not at all / Very rarely	Not at all / Very rarely	e. 76-95%				Certainly not	Likely	Unlikely	Certainly not	Certainly not	Certainly not	Certainly not	Possibly	Unlikely	Certainly not	Certainly not	Certainly not	Unlikely	Unlikely
			Bulgaria	Bulgaria	-	-	b. Female	c. 21-30	b. Family Practice/GP	c. 51-60	Bulgaria			>10% and <50% daily encounters	>10% and <50% daily encounters	>10% and <50% daily encounters	<10% daily encounters	<10% daily encounters	<10% daily encounters	<10% daily encounters	<10% daily encounters	<10% daily encounters	<10% daily encounters	<10% daily encounters	<10% daily encounters	<10% daily encounters	<10% daily encounters	<10% daily encounters	Not at all / Very rarely	Not at all / Very rarely	Not at all / Very rarely	c. 26-50%				Likely	Likely	Likely	Certainly not	Certainly not	Certainly not	Always will	Always will	Always will	Certainly not	Certainly not	Certainly not	Certainly not	Certainly not
			Israel		-	-	b. Female	d. >31	a. Pediatrics	d. 61-70	Israel			>10% and <50% daily encounters	>50% daily encounters	>10% and <50% daily encounters	Not at all / Very rarely	Not at all / Very rarely	Not at all / Very rarely	>10% and <50% daily encounters	>50% daily encounters	>10% and <50% daily encounters	>10% and <50% daily encounters	>50% daily encounters	>10% and <50% daily encounters	>10% and <50% daily encounters	>50% daily encounters	>10% and <50% daily encounters	Not at all / Very rarely	Not at all / Very rarely	>10% and <50% daily encounters	b. 5-25%				Always will	Always will	Always will	Certainly not	Unlikely	Certainly not	Certainly not	Unlikely	Certainly not	Unlikely	Possibly	Certainly not	Certainly not	Possibly
			Belgium		-	-	b. Female	d. >31	a. Pediatrics	c. 51-60	Belgium			>10% and <50% daily encounters	>10% and <50% daily encounters	>10% and <50% daily encounters	Not at all / Very rarely	<10% daily encounters	Few / Week	Not at all / Very rarely	Not at all / Very rarely	Not at all / Very rarely	Not at all / Very rarely	Not at all / Very rarely	Not at all / Very rarely	Not at all / Very rarely	<10% daily encounters	Few / Week	Not at all / Very rarely	Not at all / Very rarely	Not at all / Very rarely	b. 5-25%				Likely	Unlikely	Likely	Certainly not	Certainly not	Certainly not	Possibly	Certainly not	Unlikely	Certainly not	Certainly not	Certainly not	Possibly	Likely
			Greece		-	-	b. Female	b. 11-20	a. Pediatrics	c. 51-60	Greece			>10% and <50% daily encounters	<10% daily encounters	>10% and <50% daily encounters	Few / Week	Few / Week	Few / Week	<10% daily encounters	Few / Week	Few / Week	Few / Week	Few / Week	Few / Week	<10% daily encounters	<10% daily encounters	<10% daily encounters	Not at all / Very rarely	Few / Week	Few / Week	a. 0-5%				Likely	Always will	Likely	Certainly not	Certainly not	Certainly not	Possibly	Likely	Possibly	Certainly not	Certainly not	Certainly not	Certainly not	Certainly not
			Spain		-	-	b. Female	c. 21-30	a. Pediatrics	c. 51-60	Spain			<10% daily encounters	>50% daily encounters	>10% and <50% daily encounters	Not at all / Very rarely	>10% and <50% daily encounters	<10% daily encounters	Not at all / Very rarely	Not at all / Very rarely	Not at all / Very rarely	Not at all / Very rarely	Not at all / Very rarely	Not at all / Very rarely	Not at all / Very rarely	Not at all / Very rarely	Not at all / Very rarely	Not at all / Very rarely	Not at all / Very rarely	Not at all / Very rarely	f. 96-100%				Certainly not	Possibly	Unlikely	Certainly not	Unlikely	Certainly not	Possibly	Likely	Possibly	Certainly not	Possibly	Unlikely	Certainly not	Possibly
			Belgium		-	-	b. Female	b. 11-20	a. Pediatrics	b. 41-50	Belgium			>10% and <50% daily encounters	>50% daily encounters	>10% and <50% daily encounters	>10% and <50% daily encounters	>50% daily encounters	>10% and <50% daily encounters	Not at all / Very rarely	Not at all / Very rarely	Not at all / Very rarely	Not at all / Very rarely	Not at all / Very rarely	Not at all / Very rarely	Not at all / Very rarely	<10% daily encounters	Few / Week	Not at all / Very rarely	Few / Week	Few / Week	b. 5-25%				Unlikely	Possibly	Unlikely	Unlikely	Likely	Possibly	Unlikely	Always will	Likely	Unlikely	Likely	Possibly	Possibly	Likely
			Israel		-	-	b. Female	b. 11-20	a. Pediatrics	c. 51-60	Israel			Not at all / Very rarely	>50% daily encounters	<10% daily encounters	Not at all / Very rarely	Not at all / Very rarely	Not at all / Very rarely	<10% daily encounters	>10% and <50% daily encounters	<10% daily encounters	Not at all / Very rarely	Not at all / Very rarely	Not at all / Very rarely	Not at all / Very rarely	>50% daily encounters	Few / Week	Not at all / Very rarely	Not at all / Very rarely	Not at all / Very rarely	b. 5-25%				Certainly not	Possibly	Certainly not	Certainly not	Certainly not	Certainly not	Certainly not	Possibly	Certainly not	Certainly not	Certainly not	Certainly not	Certainly not	Certainly not
			Spain		-	-	b. Female	a. <10	a. Pediatrics	a. <40	Spain			<10% daily encounters	>50% daily encounters	>50% daily encounters	Not at all / Very rarely	Few / Week	<10% daily encounters	Not at all / Very rarely	Not at all / Very rarely	Not at all / Very rarely	Not at all / Very rarely	Not at all / Very rarely	Not at all / Very rarely	Not at all / Very rarely	Not at all / Very rarely	Not at all / Very rarely	Not at all / Very rarely	Not at all / Very rarely	Not at all / Very rarely	f. 96-100%				Unlikely	Likely	Possibly	Certainly not	Unlikely	Certainly not	Possibly	Likely	Likely	Certainly not	Unlikely	Unlikely	Certainly not	Unlikely
			Spain		-	-	b. Female	c. 21-30	a. Pediatrics	c. 51-60	Spain			Few / Week	<10% daily encounters	>50% daily encounters	Not at all / Very rarely	Few / Week	Few / Week	Not at all / Very rarely	Not at all / Very rarely	Not at all / Very rarely	Not at all / Very rarely	Not at all / Very rarely	Not at all / Very rarely	Not at all / Very rarely	Not at all / Very rarely	Not at all / Very rarely	Not at all / Very rarely	Not at all / Very rarely	Not at all / Very rarely	a. 0-5%				Certainly not	Possibly	Likely	Certainly not	Possibly	Possibly	Certainly not	Possibly	Likely	Certainly not	Possibly	Possibly	Certainly not	Possibly
			Ukraine	Ukraine	-	-	b. Female	a. <10	a. Pediatrics	a. <40	Ukraine			<10% daily encounters	>50% daily encounters	>10% and <50% daily encounters	Not at all / Very rarely	Not at all / Very rarely	Not at all / Very rarely	Not at all / Very rarely	Not at all / Very rarely	Not at all / Very rarely	Few / Week	<10% daily encounters	Few / Week	Not at all / Very rarely	Not at all / Very rarely	Not at all / Very rarely	Not at all / Very rarely	Not at all / Very rarely	Not at all / Very rarely	d. 51-75%				Unlikely	Unlikely	Unlikely	Likely	Always will	Likely	Unlikely	Certainly not	Certainly not	Unlikely	Possibly	Possibly	Unlikely	Unlikely
			Italy		-	-	b. Female	c. 21-30	b. Family Practice/GP	c. 51-60	Italy			>10% and <50% daily encounters	>50% daily encounters	>10% and <50% daily encounters	<10% daily encounters	>10% and <50% daily encounters	<10% daily encounters	<10% daily encounters	<10% daily encounters	<10% daily encounters	<10% daily encounters	<10% daily encounters	<10% daily encounters	<10% daily encounters	>50% daily encounters	>10% and <50% daily encounters	Few / Week	Few / Week	Few / Week	b. 5-25%				Certainly not	Unlikely	Certainly not	Certainly not	Certainly not	Certainly not	Certainly not	Certainly not	Certainly not	Unlikely	Unlikely	Unlikely	Unlikely	Likely
			Ukraine	Ukraine	-	-	b. Female	d. >31	b. Family Practice/GP	c. 51-60	Ukraine			<10% daily encounters	>50% daily encounters	>50% daily encounters	Not at all / Very rarely	Not at all / Very rarely	Not at all / Very rarely	Not at all / Very rarely	<10% daily encounters	Few / Week	Not at all / Very rarely	>10% and <50% daily encounters	>10% and <50% daily encounters	Not at all / Very rarely	>10% and <50% daily encounters	<10% daily encounters	Not at all / Very rarely	>50% daily encounters	>50% daily encounters	d. 51-75%				Certainly not	Possibly	Possibly	Unlikely	Possibly	Possibly	Possibly	Likely	Likely	Possibly	Likely	Possibly	Unlikely	Possibly
			Ukraine	Ukraine	-	-	b. Female	c. 21-30	b. Family Practice/GP	c. 51-60	Ukraine			<10% daily encounters	>10% and <50% daily encounters	>10% and <50% daily encounters	Not at all / Very rarely	Not at all / Very rarely	Not at all / Very rarely	Not at all / Very rarely	Not at all / Very rarely	Not at all / Very rarely	Few / Week	Few / Week	Few / Week	Few / Week	Few / Week	Few / Week	Not at all / Very rarely	>10% and <50% daily encounters	<10% daily encounters	d. 51-75%				Certainly not	Possibly	Possibly	Unlikely	Unlikely	Unlikely	Possibly	Likely	Possibly	Certainly not	Unlikely	Unlikely	Unlikely	Possibly
			Poland		-	-	a. Male	a. <10	b. Family Practice/GP	a. <40	Poland			Not at all / Very rarely	>50% daily encounters	>50% daily encounters	Not at all / Very rarely	Not at all / Very rarely	Not at all / Very rarely	Not at all / Very rarely	Not at all / Very rarely	Not at all / Very rarely	Not at all / Very rarely	Not at all / Very rarely	Not at all / Very rarely	Not at all / Very rarely	Few / Week	Few / Week	Not at all / Very rarely	Not at all / Very rarely	Not at all / Very rarely	b. 5-25%				Certainly not	Unlikely	Unlikely	Certainly not	Certainly not	Certainly not	Certainly not	Certainly not	Certainly not	Certainly not	Possibly	Certainly not	Certainly not	Unlikely
			Spain		-	-	b. Female	c. 21-30	a. Pediatrics	b. 41-50	Spain			<10% daily encounters	>50% daily encounters	>50% daily encounters	Few / Week	>10% and <50% daily encounters	<10% daily encounters	Few / Week	>10% and <50% daily encounters	<10% daily encounters	Not at all / Very rarely	Few / Week	Few / Week	Not at all / Very rarely	>50% daily encounters	>10% and <50% daily encounters	Not at all / Very rarely	Not at all / Very rarely	Not at all / Very rarely	e. 76-95%				Unlikely	Likely	Likely	Certainly not	Possibly	Unlikely	Unlikely	Likely	Likely	Certainly not	Possibly	Possibly	Unlikely	Always will
			Ukraine	Ukraine	-	-	b. Female	a. <10	a. Pediatrics	a. <40	Ukraine			<10% daily encounters	>10% and <50% daily encounters	<10% daily encounters	Not at all / Very rarely	Not at all / Very rarely	Not at all / Very rarely	<10% daily encounters	>10% and <50% daily encounters	<10% daily encounters	<10% daily encounters	>10% and <50% daily encounters	<10% daily encounters	<10% daily encounters	<10% daily encounters	<10% daily encounters	Not at all / Very rarely	Not at all / Very rarely	Not at all / Very rarely	a. 0-5%				Certainly not	Possibly	Certainly not	Certainly not	Likely	Possibly	Certainly not	Likely	Possibly	Certainly not	Unlikely	Certainly not	Certainly not	Likely
			Ukraine	Ukraine	-	-	b. Female	c. 21-30	b. Family Practice/GP	c. 51-60	Ukraine			Not at all / Very rarely	Not at all / Very rarely	Not at all / Very rarely	Few / Week	Not at all / Very rarely	Not at all / Very rarely	Not at all / Very rarely	Not at all / Very rarely	Not at all / Very rarely	>10% and <50% daily encounters	>10% and <50% daily encounters	>10% and <50% daily encounters	<10% daily encounters	<10% daily encounters	<10% daily encounters	>10% and <50% daily encounters	>10% and <50% daily encounters	<10% daily encounters	b. 5-25%				Possibly	Likely	Possibly	Possibly	Possibly	Possibly	Possibly	Possibly	Possibly	Unlikely	Possibly	Possibly	Certainly not	Unlikely
			Slovenia		-	-	b. Female	a. <10	a. Pediatrics	b. 41-50	Slovenia			>10% and <50% daily encounters	>50% daily encounters	>10% and <50% daily encounters	Not at all / Very rarely	>10% and <50% daily encounters	<10% daily encounters	Not at all / Very rarely	Not at all / Very rarely	Not at all / Very rarely	Not at all / Very rarely	Few / Week	Few / Week	Not at all / Very rarely	>10% and <50% daily encounters	<10% daily encounters	Not at all / Very rarely	Few / Week	Few / Week	b. 5-25%				Unlikely	Likely	Possibly	Certainly not	Possibly	Unlikely	Likely	Always will	Likely	Certainly not	Possibly	Certainly not	Certainly not	Possibly
			Bulgaria	Bulgaria	-	-	b. Female	c. 21-30	a. Pediatrics	c. 51-60	Bulgaria			Few / Week	>10% and <50% daily encounters	<10% daily encounters	Few / Week	>10% and <50% daily encounters	Few / Week	Not at all / Very rarely	Not at all / Very rarely	Not at all / Very rarely	<10% daily encounters	>10% and <50% daily encounters	Few / Week	Not at all / Very rarely	Not at all / Very rarely	Not at all / Very rarely	Not at all / Very rarely	Not at all / Very rarely	Not at all / Very rarely	b. 5-25%				Unlikely	Always will	Unlikely	Unlikely	Possibly	Unlikely	Always will	Always will	Always will	Certainly not	Likely	Unlikely	Unlikely	Likely
			Poland		-	-	b. Female	a. <10	a. Pediatrics	a. <40	Poland			Not at all / Very rarely	Not at all / Very rarely	Not at all / Very rarely	Not at all / Very rarely	Not at all / Very rarely	Not at all / Very rarely	Not at all / Very rarely	Not at all / Very rarely	Not at all / Very rarely	Not at all / Very rarely	Not at all / Very rarely	Not at all / Very rarely	Not at all / Very rarely	Not at all / Very rarely	Not at all / Very rarely	Not at all / Very rarely	Not at all / Very rarely	Not at all / Very rarely	a. 0-5%				Certainly not	Certainly not	Certainly not	Certainly not	Certainly not	Certainly not	Certainly not	Unlikely	Unlikely	Certainly not	Certainly not	Certainly not	Certainly not	Certainly not
			Bulgaria		-	-	b. Female	c. 21-30	a. Pediatrics	b. 41-50	Bulgaria			Not at all / Very rarely	Few / Week	Not at all / Very rarely	Not at all / Very rarely	Not at all / Very rarely	Not at all / Very rarely	Not at all / Very rarely	Not at all / Very rarely	Not at all / Very rarely	Not at all / Very rarely	Not at all / Very rarely	Not at all / Very rarely	Not at all / Very rarely	Not at all / Very rarely	Not at all / Very rarely	Not at all / Very rarely	Not at all / Very rarely	Not at all / Very rarely	a. 0-5%				Certainly not	Unlikely	Certainly not	Certainly not	Certainly not	Certainly not	Certainly not	Unlikely	Certainly not	Certainly not	Certainly not	Certainly not	Certainly not	Certainly not
			Austria		-	-	a. Male	c. 21-30	a. Pediatrics	c. 51-60	Austria			>10% and <50% daily encounters	>50% daily encounters	>10% and <50% daily encounters	>10% and <50% daily encounters	>50% daily encounters	>10% and <50% daily encounters	Not at all / Very rarely	Not at all / Very rarely	Not at all / Very rarely	Not at all / Very rarely	Not at all / Very rarely	Not at all / Very rarely	Not at all / Very rarely	Not at all / Very rarely	Not at all / Very rarely	Not at all / Very rarely	Not at all / Very rarely	Not at all / Very rarely	a. 0-5%				Certainly not	Unlikely	Certainly not	Certainly not	Unlikely	Unlikely	Certainly not	Unlikely	Unlikely	Certainly not	Certainly not	Certainly not	Unlikely	Possibly
			Spain		-	-	a. Male	a. <10	a. Pediatrics	a. <40	Spain			<10% daily encounters	>10% and <50% daily encounters	>10% and <50% daily encounters	<10% daily encounters	>10% and <50% daily encounters	>50% daily encounters	Not at all / Very rarely	Not at all / Very rarely	Not at all / Very rarely	<10% daily encounters	<10% daily encounters	>10% and <50% daily encounters	<10% daily encounters	>10% and <50% daily encounters	>50% daily encounters	<10% daily encounters	<10% daily encounters	>50% daily encounters	f. 96-100%				Possibly	Likely	Possibly	Certainly not	Unlikely	Unlikely	Likely	Likely	Likely	Certainly not	Certainly not	Certainly not	Unlikely	Possibly
			Ukraine		-	-	a. Male	a. <10	a. Pediatrics	a. <40	Ukraine			>10% and <50% daily encounters	>50% daily encounters	>50% daily encounters	Not at all / Very rarely	Not at all / Very rarely	Not at all / Very rarely	<10% daily encounters	>10% and <50% daily encounters	>10% and <50% daily encounters	<10% daily encounters	<10% daily encounters	<10% daily encounters	<10% daily encounters	<10% daily encounters	<10% daily encounters	>50% daily encounters	>50% daily encounters	>50% daily encounters	c. 26-50%				Unlikely	Unlikely	Unlikely	Unlikely	Unlikely	Unlikely	Likely	Likely	Likely	Possibly	Likely	Likely	Unlikely	Unlikely
			Greece		-	-	b. Female	a. <10	a. Pediatrics	a. <40	Cyprus			Few / Week	Few / Week	Few / Week	Not at all / Very rarely	Not at all / Very rarely	Not at all / Very rarely	Not at all / Very rarely	Not at all / Very rarely	Not at all / Very rarely	Not at all / Very rarely	Not at all / Very rarely	Not at all / Very rarely	Not at all / Very rarely	Not at all / Very rarely	Not at all / Very rarely	Not at all / Very rarely	Not at all / Very rarely	Not at all / Very rarely	a. 0-5%				Always will	Unlikely	Always will	Certainly not	Possibly	Certainly not	Certainly not	Certainly not	Certainly not	Certainly not	Certainly not	Certainly not	Certainly not	Possibly
			Slovenia		-	-	b. Female	c. 21-30	a. Pediatrics	c. 51-60	Slovenia			>10% and <50% daily encounters	>50% daily encounters	>10% and <50% daily encounters	>10% and <50% daily encounters	>50% daily encounters	>10% and <50% daily encounters	Not at all / Very rarely	Not at all / Very rarely	Not at all / Very rarely	Not at all / Very rarely	Not at all / Very rarely	Not at all / Very rarely	<10% daily encounters	>10% and <50% daily encounters	<10% daily encounters	Not at all / Very rarely	Not at all / Very rarely	Not at all / Very rarely	b. 5-25%				Possibly	Unlikely	Possibly	Certainly not	Unlikely	Certainly not	Unlikely	Possibly	Unlikely	Certainly not	Certainly not	Certainly not	Certainly not	Unlikely
			Poland		-	-	a. Male	c. 21-30	b. Family Practice/GP	c. 51-60	Poland			<10% daily encounters	>50% daily encounters	>50% daily encounters	Not at all / Very rarely	Not at all / Very rarely	Not at all / Very rarely	Few / Week	Few / Week	Few / Week	Not at all / Very rarely	Not at all / Very rarely	Not at all / Very rarely	Few / Week	Few / Week	Few / Week	Not at all / Very rarely	Not at all / Very rarely	Not at all / Very rarely	f. 96-100%				Possibly	Likely	Possibly	Unlikely	Unlikely	Unlikely	Possibly	Possibly	Possibly	Certainly not	Unlikely	Certainly not	Certainly not	Certainly not
			Hungary		-	-	b. Female	d. >31	a. Pediatrics	c. 51-60	Hungary			<10% daily encounters	>50% daily encounters	>10% and <50% daily encounters	<10% daily encounters	>10% and <50% daily encounters	>10% and <50% daily encounters	Few / Week	<10% daily encounters	Few / Week	Few / Week	Few / Week	Few / Week	Few / Week	<10% daily encounters	<10% daily encounters	Not at all / Very rarely	Not at all / Very rarely	Not at all / Very rarely	c. 26-50%				Certainly not	Always will	Likely	Certainly not	Certainly not	Certainly not	Certainly not	Possibly	Possibly	Certainly not	Certainly not	Certainly not	Certainly not	Certainly not
			Hungary		-	-	a. Male	c. 21-30	a. Pediatrics	c. 51-60	Hungary			>10% and <50% daily encounters	>50% daily encounters	>10% and <50% daily encounters	<10% daily encounters	>10% and <50% daily encounters	>10% and <50% daily encounters	Few / Week	Few / Week	Few / Week	Not at all / Very rarely	<10% daily encounters	<10% daily encounters	Not at all / Very rarely	<10% daily encounters	<10% daily encounters	Not at all / Very rarely	<10% daily encounters	<10% daily encounters	d. 51-75%				Unlikely	Always will	Possibly	Certainly not	Unlikely	Certainly not	Possibly	Likely	Possibly	Certainly not	Unlikely	Unlikely	Certainly not	Unlikely
			Belgium		-	-	b. Female	c. 21-30	a. Pediatrics	c. 51-60	Belgium			<10% daily encounters	>50% daily encounters	>10% and <50% daily encounters	Not at all / Very rarely	<10% daily encounters	<10% daily encounters	Not at all / Very rarely	Not at all / Very rarely	Not at all / Very rarely	Not at all / Very rarely	Not at all / Very rarely	Not at all / Very rarely	Not at all / Very rarely	Few / Week	Few / Week	Not at all / Very rarely	Not at all / Very rarely	Not at all / Very rarely	f. 96-100%				Certainly not	Certainly not	Certainly not	Certainly not	Certainly not	Certainly not	Certainly not	Certainly not	Certainly not	Certainly not	Certainly not	Certainly not	Certainly not	Unlikely
			Israel		-	-	a. Male	b. 11-20	a. Pediatrics	b. 41-50	Israel			Not at all / Very rarely	>10% and <50% daily encounters	>10% and <50% daily encounters	Not at all / Very rarely	<10% daily encounters	<10% daily encounters	Not at all / Very rarely	<10% daily encounters	<10% daily encounters	Not at all / Very rarely	>10% and <50% daily encounters	>10% and <50% daily encounters	Not at all / Very rarely	>10% and <50% daily encounters	>10% and <50% daily encounters	Not at all / Very rarely	Not at all / Very rarely	Not at all / Very rarely	e. 76-95%				Always will	Likely	Likely	Possibly	Possibly	Possibly	Possibly	Possibly	Possibly	Possibly	Possibly	Possibly	Possibly	Possibly
			Poland		-	-	b. Female	a. <10	b. Family Practice/GP	a. <40	Poland			Not at all / Very rarely	>50% daily encounters	>10% and <50% daily encounters	Not at all / Very rarely	Not at all / Very rarely	Not at all / Very rarely	Not at all / Very rarely	Not at all / Very rarely	Not at all / Very rarely	Not at all / Very rarely	Not at all / Very rarely	Not at all / Very rarely	Not at all / Very rarely	Few / Week	Not at all / Very rarely	Not at all / Very rarely	Not at all / Very rarely	Not at all / Very rarely	f. 96-100%				Certainly not	Certainly not	Certainly not	Certainly not	Certainly not	Certainly not	Certainly not	Possibly	Certainly not	Certainly not	Certainly not	Certainly not	Possibly	Possibly
			Cyprus		Board	National Coordinator	a. Male	c. 21-30	a. Pediatrics	c. 51-60	Cyprus			>10% and <50% daily encounters	>50% daily encounters	>10% and <50% daily encounters	Few / Week	<10% daily encounters	Few / Week	>10% and <50% daily encounters	>10% and <50% daily encounters	>10% and <50% daily encounters	>10% and <50% daily encounters	>10% and <50% daily encounters	>10% and <50% daily encounters	<10% daily encounters	<10% daily encounters	<10% daily encounters	Not at all / Very rarely	Few / Week	Not at all / Very rarely	a. 0-5%				Certainly not	Possibly	Certainly not	Certainly not	Certainly not	Certainly not	Certainly not	Unlikely	Certainly not	Certainly not	Certainly not	Certainly not	Certainly not	Unlikely
			Bulgaria	Bulgaria	-	-	b. Female	d. >31	a. Pediatrics	d. 61-70	Bulgaria			<10% daily encounters	>50% daily encounters	>50% daily encounters	Not at all / Very rarely	Not at all / Very rarely	Not at all / Very rarely	>10% and <50% daily encounters	>50% daily encounters	>50% daily encounters	>10% and <50% daily encounters	>50% daily encounters	>50% daily encounters	>50% daily encounters	>50% daily encounters	>50% daily encounters	Not at all / Very rarely	Not at all / Very rarely	Not at all / Very rarely	b. 5-25%				Unlikely	Likely	Possibly	Certainly not	Certainly not	Certainly not	Likely	Always will	Likely	Certainly not	Possibly	Unlikely	Possibly	Always will
			Belgium		-	-	b. Female	d. >31	a. Pediatrics	d. 61-70	Belgium			>10% and <50% daily encounters	>50% daily encounters	>50% daily encounters	<10% daily encounters	>10% and <50% daily encounters	>10% and <50% daily encounters	<10% daily encounters	>50% daily encounters	>50% daily encounters	<10% daily encounters	>50% daily encounters	>50% daily encounters	<10% daily encounters	>10% and <50% daily encounters	>10% and <50% daily encounters	<10% daily encounters	>10% and <50% daily encounters	>10% and <50% daily encounters	d. 51-75%				Certainly not	Unlikely	Unlikely	Unlikely	Unlikely	Unlikely	Always will	Always will	Always will	Possibly	Possibly	Possibly	Possibly	Possibly
			Italy		-	-	b. Female	a. <10	a. Pediatrics	a. <40	Italy			>10% and <50% daily encounters	>50% daily encounters	>10% and <50% daily encounters	<10% daily encounters	>10% and <50% daily encounters	>10% and <50% daily encounters	<10% daily encounters	>10% and <50% daily encounters	>10% and <50% daily encounters	<10% daily encounters	<10% daily encounters	<10% daily encounters	<10% daily encounters	>10% and <50% daily encounters	>10% and <50% daily encounters	<10% daily encounters	<10% daily encounters	>10% and <50% daily encounters	c. 26-50%				Certainly not	Always will	Certainly not	Certainly not	Possibly	Certainly not	Possibly	Likely	Possibly	Certainly not	Possibly	Certainly not	Unlikely	Possibly
			Poland		-	-	b. Female	c. 21-30	a. Pediatrics	d. 61-70	Poland			Not at all / Very rarely	>10% and <50% daily encounters	>10% and <50% daily encounters	Not at all / Very rarely	Not at all / Very rarely	Not at all / Very rarely	Not at all / Very rarely	Not at all / Very rarely	Not at all / Very rarely	Not at all / Very rarely	Not at all / Very rarely	Not at all / Very rarely	Few / Week	<10% daily encounters	Not at all / Very rarely	Not at all / Very rarely	Not at all / Very rarely	Not at all / Very rarely	b. 5-25%				Certainly not	Unlikely	Certainly not	Certainly not	Unlikely	Certainly not	Unlikely	Certainly not	Unlikely	Certainly not	Unlikely	Certainly not	Certainly not	Certainly not
			Slovenia		-	-	b. Female	d. >31	a. Pediatrics	d. 61-70	Slovenia			<10% daily encounters	>10% and <50% daily encounters	>10% and <50% daily encounters	<10% daily encounters	<10% daily encounters	<10% daily encounters	Few / Week	Few / Week	<10% daily encounters	Not at all / Very rarely	Few / Week	Few / Week	>10% and <50% daily encounters	>10% and <50% daily encounters	>10% and <50% daily encounters	Not at all / Very rarely	>10% and <50% daily encounters	>10% and <50% daily encounters	b. 5-25%				Likely	Possibly	Likely	Possibly	Possibly	Possibly	Unlikely	Possibly	Unlikely	Likely	Likely	Likely	Certainly not	Possibly
			Spain		-	-	b. Female	d. >31	a. Pediatrics	c. 51-60	Spain			Few / Week	>50% daily encounters	>50% daily encounters	Not at all / Very rarely	Few / Week	<10% daily encounters	Not at all / Very rarely	Few / Week	Few / Week	<10% daily encounters	>10% and <50% daily encounters	>10% and <50% daily encounters	Not at all / Very rarely	Few / Week	Few / Week	Not at all / Very rarely	Not at all / Very rarely	<10% daily encounters	b. 5-25%				Certainly not	Possibly	Possibly	Certainly not	Possibly	Unlikely	Certainly not	Possibly	Possibly	Certainly not	Unlikely	Unlikely	Certainly not	Likely
			Spain		-	-	b. Female	a. <10	a. Pediatrics	a. <40	Spain			Not at all / Very rarely	>50% daily encounters	>10% and <50% daily encounters	Not at all / Very rarely	>10% and <50% daily encounters	>10% and <50% daily encounters	Not at all / Very rarely	Not at all / Very rarely	Not at all / Very rarely	Not at all / Very rarely	Few / Week	Few / Week	Not at all / Very rarely	>10% and <50% daily encounters	>10% and <50% daily encounters	Few / Week	<10% daily encounters	<10% daily encounters	f. 96-100%				Certainly not	Likely	Possibly	Certainly not	Unlikely	Unlikely	Possibly	Always will	Always will	Certainly not	Unlikely	Certainly not	Certainly not	Possibly
			Spain		-	-	b. Female	d. >31	a. Pediatrics	d. 61-70	Spain			Few / Week	>50% daily encounters	>10% and <50% daily encounters	Not at all / Very rarely	>10% and <50% daily encounters	<10% daily encounters	Not at all / Very rarely	Not at all / Very rarely	Not at all / Very rarely	Not at all / Very rarely	Not at all / Very rarely	Not at all / Very rarely	Not at all / Very rarely	>10% and <50% daily encounters	<10% daily encounters	Not at all / Very rarely	Not at all / Very rarely	Not at all / Very rarely	b. 5-25%				Certainly not	Unlikely	Unlikely	Certainly not	Possibly	Unlikely	Certainly not	Possibly	Unlikely	Unlikely	Likely	Possibly	Unlikely	Likely
			Spain		-	-	a. Male	d. >31	b. Family Practice/GP	c. 51-60	Spain			Few / Week	>50% daily encounters	>50% daily encounters	Few / Week	<10% daily encounters	<10% daily encounters	Few / Week	Not at all / Very rarely	Not at all / Very rarely	Not at all / Very rarely	Not at all / Very rarely	Not at all / Very rarely	Not at all / Very rarely	>10% and <50% daily encounters	>10% and <50% daily encounters	Not at all / Very rarely	>50% daily encounters	>50% daily encounters	b. 5-25%				Certainly not	Likely	Likely	Certainly not	Certainly not	Certainly not	Certainly not	Certainly not	Certainly not	Certainly not	Certainly not	Certainly not	Certainly not	Certainly not
			Ukraine	Ukraine	-	-	b. Female	d. >31	a. Pediatrics	c. 51-60	Ukraine			<10% daily encounters	>10% and <50% daily encounters	<10% daily encounters	Few / Week	<10% daily encounters	<10% daily encounters	<10% daily encounters	>10% and <50% daily encounters	<10% daily encounters	>10% and <50% daily encounters	>50% daily encounters	<10% daily encounters	<10% daily encounters	>10% and <50% daily encounters	<10% daily encounters	Not at all / Very rarely	>50% daily encounters	<10% daily encounters	c. 26-50%				Certainly not	Unlikely	Certainly not	Certainly not	Certainly not	Certainly not	Certainly not	Certainly not	Certainly not	Certainly not	Likely	Certainly not	Certainly not	Possibly
			Bulgaria		-	-	b. Female	c. 21-30	b. Family Practice/GP	b. 41-50	Bulgaria			<10% daily encounters	>50% daily encounters	>10% and <50% daily encounters	Few / Week	Few / Week	Few / Week	Not at all / Very rarely	Not at all / Very rarely	Not at all / Very rarely	>10% and <50% daily encounters	>50% daily encounters	>50% daily encounters	>10% and <50% daily encounters	>50% daily encounters	>10% and <50% daily encounters	Not at all / Very rarely	Not at all / Very rarely	Not at all / Very rarely	c. 26-50%				Unlikely	Always will	Likely	Certainly not	Certainly not	Certainly not	Possibly	Always will	Possibly	Unlikely	Unlikely	Unlikely	Certainly not	Unlikely
			Slovakia		-	-	b. Female	d. >31	a. Pediatrics	d. 61-70	Slovakia			<10% daily encounters	>50% daily encounters	>10% and <50% daily encounters	<10% daily encounters	>10% and <50% daily encounters	>10% and <50% daily encounters	<10% daily encounters	>50% daily encounters	>10% and <50% daily encounters	Not at all / Very rarely	<10% daily encounters	<10% daily encounters	Few / Week	<10% daily encounters	<10% daily encounters	Not at all / Very rarely	>50% daily encounters	>10% and <50% daily encounters	c. 26-50%				Certainly not	Always will	Unlikely	Certainly not	Possibly	Certainly not	Likely	Always will	Possibly	Certainly not	Certainly not	Certainly not	Certainly not	Likely
			Poland		-	-	b. Female	a. <10	d. Other	a. <40	Poland			Not at all / Very rarely	>50% daily encounters	>10% and <50% daily encounters	Not at all / Very rarely	>10% and <50% daily encounters	<10% daily encounters	Not at all / Very rarely	<10% daily encounters	<10% daily encounters	Not at all / Very rarely	Not at all / Very rarely	Not at all / Very rarely	Not at all / Very rarely	Not at all / Very rarely	Not at all / Very rarely	Not at all / Very rarely	>10% and <50% daily encounters	Not at all / Very rarely	b. 5-25%				Certainly not	Possibly	Unlikely	Certainly not	Unlikely	Unlikely	Certainly not	Possibly	Unlikely	Certainly not	Unlikely	Unlikely	Unlikely	Possibly
			Spain		-	-	a. Male	b. 11-20	a. Pediatrics	b. 41-50	Spain			<10% daily encounters	>50% daily encounters	>50% daily encounters	<10% daily encounters	<10% daily encounters	<10% daily encounters	Not at all / Very rarely	Not at all / Very rarely	Not at all / Very rarely	Not at all / Very rarely	Not at all / Very rarely	Not at all / Very rarely	Not at all / Very rarely	Not at all / Very rarely	Not at all / Very rarely	<10% daily encounters	<10% daily encounters	<10% daily encounters	e. 76-95%				Unlikely	Possibly	Unlikely	Certainly not	Possibly	Certainly not	Unlikely	Likely	Unlikely	Certainly not	Unlikely	Certainly not	Likely	Possibly
			Ukraine	Ukraine	-	-	b. Female	c. 21-30	a. Pediatrics	b. 41-50	Ukraine			<10% daily encounters	<10% daily encounters	>10% and <50% daily encounters	Few / Week	Few / Week	Not at all / Very rarely	Few / Week	<10% daily encounters	<10% daily encounters	Few / Week	<10% daily encounters	Few / Week	<10% daily encounters	Few / Week	<10% daily encounters	>10% and <50% daily encounters	>10% and <50% daily encounters	<10% daily encounters	b. 5-25%				Certainly not	Possibly	Possibly	Certainly not	Certainly not	Certainly not	Certainly not	Certainly not	Certainly not	Unlikely	Unlikely	Certainly not	Certainly not	Possibly
			Spain		-	-	b. Female	c. 21-30	a. Pediatrics	c. 51-60	Spain			<10% daily encounters	>50% daily encounters	>50% daily encounters	Not at all / Very rarely	>10% and <50% daily encounters	>10% and <50% daily encounters	Not at all / Very rarely	Not at all / Very rarely	Not at all / Very rarely	Not at all / Very rarely	Not at all / Very rarely	Not at all / Very rarely	Not at all / Very rarely	Not at all / Very rarely	Not at all / Very rarely	Not at all / Very rarely	Not at all / Very rarely	Not at all / Very rarely	d. 51-75%				Certainly not	Likely	Unlikely	Certainly not	Possibly	Certainly not	Certainly not	Likely	Unlikely	Certainly not	Possibly	Certainly not	Certainly not	Likely
			Bulgaria	Bulgaria	-	-	b. Female	c. 21-30	a. Pediatrics	c. 51-60	Bulgaria			>10% and <50% daily encounters	>10% and <50% daily encounters	>10% and <50% daily encounters	>10% and <50% daily encounters	>10% and <50% daily encounters	>10% and <50% daily encounters	>10% and <50% daily encounters	>10% and <50% daily encounters	>10% and <50% daily encounters	Few / Week	>10% and <50% daily encounters	>10% and <50% daily encounters	<10% daily encounters	>50% daily encounters	>10% and <50% daily encounters	Not at all / Very rarely	Not at all / Very rarely	Not at all / Very rarely	d. 51-75%				Unlikely	Likely	Possibly	Certainly not	Likely	Possibly	Possibly	Likely	Likely	Certainly not	Unlikely	Certainly not	Unlikely	Likely
			Netherlands		-	National Coordinator	a. Male	c. 21-30	a. Pediatrics	c. 51-60	Netherlands			>10% and <50% daily encounters	>50% daily encounters	>50% daily encounters	>50% daily encounters	>50% daily encounters	>50% daily encounters	Not at all / Very rarely	Not at all / Very rarely	Not at all / Very rarely	>50% daily encounters	>50% daily encounters	>50% daily encounters	<10% daily encounters	<10% daily encounters	<10% daily encounters	Not at all / Very rarely	<10% daily encounters	<10% daily encounters	a. 0-5%				Unlikely	Unlikely	Unlikely	Certainly not	Certainly not	Certainly not	Likely	Likely	Likely	Certainly not	Certainly not	Certainly not	Certainly not	Certainly not
			Cyprus	Cyprus	-	-	b. Female	a. <10	a. Pediatrics	a. <40	Cyprus			>50% daily encounters	>50% daily encounters	>50% daily encounters	>50% daily encounters	>50% daily encounters	>50% daily encounters	>50% daily encounters	>50% daily encounters	>50% daily encounters	>50% daily encounters	>50% daily encounters	>50% daily encounters	>50% daily encounters	>50% daily encounters	>50% daily encounters	>50% daily encounters	Not at all / Very rarely	Not at all / Very rarely	e. 76-95%				Unlikely	Always will	Always will	Certainly not	Certainly not	Certainly not	Possibly	Possibly	Possibly	Certainly not	Certainly not	Certainly not	Certainly not	Certainly not
			Ukraine	Ukraine	-	-	b. Female	b. 11-20	a. Pediatrics	a. <40	Ukraine			Few / Week	>10% and <50% daily encounters	Few / Week	Not at all / Very rarely	Not at all / Very rarely	Not at all / Very rarely	Few / Week	Few / Week	Few / Week	Few / Week	>10% and <50% daily encounters	Few / Week	Few / Week	Few / Week	Few / Week	Not at all / Very rarely	Few / Week	Few / Week	b. 5-25%				Certainly not	Unlikely	Certainly not	Certainly not	Certainly not	Unlikely	Likely	Possibly	Possibly	Possibly	Likely	Possibly	Certainly not	Likely
			Slovenia		-	-	b. Female	b. 11-20	a. Pediatrics	b. 41-50	Slovenia			>10% and <50% daily encounters	>50% daily encounters	>50% daily encounters	>10% and <50% daily encounters	>50% daily encounters	>10% and <50% daily encounters	Not at all / Very rarely	Not at all / Very rarely	Not at all / Very rarely	Not at all / Very rarely	Not at all / Very rarely	Not at all / Very rarely	>10% and <50% daily encounters	>50% daily encounters	>10% and <50% daily encounters	Few / Week	>50% daily encounters	>50% daily encounters	f. 96-100%				Likely	Always will	Likely	Unlikely	Always will	Possibly	Likely	Always will	Likely	Unlikely	Likely	Possibly	Unlikely	Always will
			Bulgaria	Bulgaria	-	-	b. Female	d. >31	a. Pediatrics	d. 61-70	Bulgaria			Few / Week	<10% daily encounters	Few / Week	Not at all / Very rarely	Few / Week	Not at all / Very rarely	Not at all / Very rarely	Few / Week	Few / Week	>10% and <50% daily encounters	>10% and <50% daily encounters	>10% and <50% daily encounters	Not at all / Very rarely	Few / Week	Few / Week	Not at all / Very rarely	Few / Week	Not at all / Very rarely	b. 5-25%				Unlikely	Possibly	Unlikely	Certainly not	Certainly not	Certainly not	Unlikely	Possibly	Unlikely	Certainly not	Certainly not	Certainly not	Unlikely	Likely
			Ukraine	Ukraine	-	-	b. Female	c. 21-30	d. Other	c. 51-60	Ukraine			Few / Week	Few / Week	Few / Week	>10% and <50% daily encounters	>10% and <50% daily encounters	>10% and <50% daily encounters	Not at all / Very rarely	Not at all / Very rarely	Not at all / Very rarely	Few / Week	Few / Week	Few / Week	<10% daily encounters	<10% daily encounters	<10% daily encounters	Not at all / Very rarely	Not at all / Very rarely	Not at all / Very rarely	c. 26-50%				Possibly	Likely	Possibly	Possibly	Possibly	Unlikely	Likely	Likely	Possibly	Possibly	Likely	Possibly	Unlikely	Certainly not
			Slovenia		-	-	b. Female	b. 11-20	a. Pediatrics	c. 51-60	Slovenia			<10% daily encounters	>50% daily encounters	>10% and <50% daily encounters	<10% daily encounters	>10% and <50% daily encounters	>10% and <50% daily encounters	Not at all / Very rarely	Not at all / Very rarely	Not at all / Very rarely	Not at all / Very rarely	Not at all / Very rarely	Not at all / Very rarely	Not at all / Very rarely	>10% and <50% daily encounters	>10% and <50% daily encounters	Not at all / Very rarely	Not at all / Very rarely	Not at all / Very rarely	f. 96-100%				Unlikely	Always will	Likely	Certainly not	Possibly	Certainly not	Possibly	Likely	Possibly	Certainly not	Unlikely	Certainly not	Certainly not	Likely
			Poland		-	-	b. Female	b. 11-20	a. Pediatrics	a. <40	Poland			Not at all / Very rarely	>50% daily encounters	>10% and <50% daily encounters	Not at all / Very rarely	Not at all / Very rarely	Not at all / Very rarely	Not at all / Very rarely	Not at all / Very rarely	Few / Week	Not at all / Very rarely	Not at all / Very rarely	Not at all / Very rarely	Not at all / Very rarely	Not at all / Very rarely	Not at all / Very rarely	Not at all / Very rarely	Not at all / Very rarely	Not at all / Very rarely	b. 5-25%				Certainly not	Certainly not	Certainly not	Certainly not	Certainly not	Certainly not	Certainly not	Certainly not	Certainly not	Certainly not	Certainly not	Certainly not	Certainly not	Certainly not
			Belgium		-	-	b. Female	b. 11-20	a. Pediatrics	b. 41-50	Belgium			>10% and <50% daily encounters	>10% and <50% daily encounters	>10% and <50% daily encounters	Few / Week	Few / Week	Few / Week	Not at all / Very rarely	Not at all / Very rarely	Not at all / Very rarely	Not at all / Very rarely	Not at all / Very rarely	Not at all / Very rarely	Not at all / Very rarely	Not at all / Very rarely	Not at all / Very rarely	Not at all / Very rarely	Not at all / Very rarely	Not at all / Very rarely	b. 5-25%				Unlikely	Unlikely	Unlikely	Certainly not	Certainly not	Certainly not	Unlikely	Possibly	Possibly	Unlikely	Possibly	Unlikely	Unlikely	Unlikely
			Switzerland		-	-	a. Male	c. 21-30	a. Pediatrics	c. 51-60	Switzerland			Few / Week	Few / Week	Few / Week	Not at all / Very rarely	Not at all / Very rarely	Few / Week	Not at all / Very rarely	Not at all / Very rarely	Not at all / Very rarely	Not at all / Very rarely	Not at all / Very rarely	Few / Week	Not at all / Very rarely	Not at all / Very rarely	Few / Week	Not at all / Very rarely	Not at all / Very rarely	Few / Week	d. 51-75%				Unlikely	Unlikely	Unlikely	Certainly not	Certainly not	Certainly not	Unlikely	Unlikely	Unlikely	Certainly not	Certainly not	Certainly not	Unlikely	Unlikely
			Czech Rep.		-	-	b. Female	b. 11-20	a. Pediatrics	b. 41-50	Czech Rep.			>10% and <50% daily encounters	>50% daily encounters	>50% daily encounters	<10% daily encounters	>10% and <50% daily encounters	>10% and <50% daily encounters	<10% daily encounters	<10% daily encounters	<10% daily encounters	<10% daily encounters	>50% daily encounters	>50% daily encounters	Few / Week	>50% daily encounters	>50% daily encounters	Not at all / Very rarely	Not at all / Very rarely	Not at all / Very rarely	c. 26-50%				Unlikely	Likely	Possibly	Unlikely	Likely	Unlikely	Possibly	Always will	Likely	Certainly not	Possibly	Unlikely	Certainly not	Unlikely
			Spain		-	-	a. Male	b. 11-20	a. Pediatrics	b. 41-50	Spain			Few / Week	>50% daily encounters	>10% and <50% daily encounters	<10% daily encounters	>10% and <50% daily encounters	>10% and <50% daily encounters	Not at all / Very rarely	Not at all / Very rarely	Not at all / Very rarely	Not at all / Very rarely	Not at all / Very rarely	Not at all / Very rarely	Few / Week	<10% daily encounters	<10% daily encounters	Not at all / Very rarely	Not at all / Very rarely	Not at all / Very rarely	e. 76-95%				Unlikely	Always will	Likely	Certainly not	Unlikely	Unlikely	Likely	Likely	Likely	Certainly not	Unlikely	Unlikely	Unlikely	Likely
			Belgium		-	-	a. Male	d. >31	a. Pediatrics	d. 61-70	Belgium			Few / Week	>10% and <50% daily encounters	>10% and <50% daily encounters	Few / Week	<10% daily encounters	<10% daily encounters	Few / Week	Few / Week	Few / Week	Not at all / Very rarely	Not at all / Very rarely	Not at all / Very rarely	Not at all / Very rarely	Few / Week	Few / Week	Few / Week	Few / Week	Few / Week	b. 5-25%				Unlikely	Possibly	Unlikely	Unlikely	Unlikely	Unlikely	Possibly	Possibly	Possibly	Certainly not	Unlikely	Certainly not	Unlikely	Possibly
			Poland		-	-	a. Male	d. >31	d. Other	d. 61-70	Poland			Not at all / Very rarely	>50% daily encounters	<10% daily encounters	Not at all / Very rarely	Few / Week	Not at all / Very rarely	Not at all / Very rarely	Not at all / Very rarely	Not at all / Very rarely	Not at all / Very rarely	Not at all / Very rarely	Not at all / Very rarely	Few / Week	>50% daily encounters	>10% and <50% daily encounters	Not at all / Very rarely	<10% daily encounters	Few / Week	c. 26-50%				Unlikely	Always will	Possibly	Certainly not	Possibly	Unlikely	Unlikely	Possibly	Unlikely	Possibly	Likely	Likely	Certainly not	Likely
			Spain		-	-	a. Male	d. >31	a. Pediatrics	d. 61-70	Spain			Few / Week	>10% and <50% daily encounters	>50% daily encounters	<10% daily encounters	>10% and <50% daily encounters	>10% and <50% daily encounters	Not at all / Very rarely	Not at all / Very rarely	Not at all / Very rarely	Few / Week	Few / Week	Few / Week	Few / Week	Few / Week	Few / Week	Few / Week	<10% daily encounters	<10% daily encounters	b. 5-25%				Likely	Likely	Likely	Unlikely	Possibly	Unlikely	Likely	Likely	Likely	Unlikely	Unlikely	Unlikely	Unlikely	Unlikely
			Croatia		-	-	b. Female	a. <10	a. Pediatrics	a. <40	Croatia			Not at all / Very rarely	<10% daily encounters	Few / Week	Not at all / Very rarely	Not at all / Very rarely	Few / Week	Not at all / Very rarely	Not at all / Very rarely	Not at all / Very rarely	Few / Week	<10% daily encounters	<10% daily encounters	Not at all / Very rarely	Few / Week	Few / Week	Not at all / Very rarely	Not at all / Very rarely	Not at all / Very rarely	a. 0-5%				Unlikely	Possibly	Unlikely	Certainly not	Possibly	Unlikely	Likely	Likely	Likely	Unlikely	Possibly	Unlikely	Unlikely	Possibly
			Ukraine	Ukraine	-	-	b. Female	a. <10	a. Pediatrics	a. <40	Ukraine			>10% and <50% daily encounters	>50% daily encounters	>10% and <50% daily encounters	Not at all / Very rarely	Not at all / Very rarely	Not at all / Very rarely	Not at all / Very rarely	Not at all / Very rarely	Not at all / Very rarely	>10% and <50% daily encounters	>50% daily encounters	>50% daily encounters	<10% daily encounters	<10% daily encounters	<10% daily encounters	Not at all / Very rarely	Not at all / Very rarely	Not at all / Very rarely	d. 51-75%				Possibly	Unlikely	Possibly	Unlikely	Possibly	Unlikely	Unlikely	Possibly	Unlikely	Possibly	Possibly	Unlikely	Certainly not	Unlikely
			Hungary		-	-	a. Male	d. >31	a. Pediatrics	e. >70	Hungary			<10% daily encounters	>10% and <50% daily encounters	Few / Week	Not at all / Very rarely	Few / Week	Not at all / Very rarely	Few / Week	<10% daily encounters	Few / Week	Not at all / Very rarely	Not at all / Very rarely	Not at all / Very rarely	Not at all / Very rarely	Few / Week	Few / Week	Not at all / Very rarely	Few / Week	Few / Week	d. 51-75%				Certainly not	Certainly not	Certainly not	Certainly not	Certainly not	Certainly not	Certainly not	Certainly not	Certainly not	Certainly not	Certainly not	Certainly not	Certainly not	Certainly not
			Italy		-	-	a. Male	b. 11-20	a. Pediatrics	b. 41-50	Austria			<10% daily encounters	>50% daily encounters	>10% and <50% daily encounters	<10% daily encounters	>50% daily encounters	>10% and <50% daily encounters	Not at all / Very rarely	Not at all / Very rarely	Not at all / Very rarely	Not at all / Very rarely	>50% daily encounters	>10% and <50% daily encounters	Not at all / Very rarely	>50% daily encounters	>10% and <50% daily encounters	Not at all / Very rarely	Not at all / Very rarely	Not at all / Very rarely	d. 51-75%				Always will	Certainly not	Unlikely	Certainly not	Certainly not	Certainly not	Unlikely	Always will	Possibly	Certainly not	Certainly not	Certainly not	Possibly	Possibly
			Greece		-	-	b. Female	b. 11-20	a. Pediatrics	b. 41-50	Greece			>50% daily encounters	>50% daily encounters	>50% daily encounters	Few / Week	Few / Week	Few / Week	<10% daily encounters	<10% daily encounters	<10% daily encounters	Not at all / Very rarely	Not at all / Very rarely	Not at all / Very rarely	Not at all / Very rarely	>10% and <50% daily encounters	<10% daily encounters	Not at all / Very rarely	>10% and <50% daily encounters	>10% and <50% daily encounters	b. 5-25%				Unlikely	Likely	Likely	Certainly not	Possibly	Unlikely	Certainly not	Possibly	Unlikely	Certainly not	Likely	Possibly	Certainly not	Possibly
			Bulgaria		-	-	b. Female	d. >31	a. Pediatrics	d. 61-70	Bulgaria			>10% and <50% daily encounters	>10% and <50% daily encounters	>10% and <50% daily encounters	>10% and <50% daily encounters	>10% and <50% daily encounters	>10% and <50% daily encounters	<10% daily encounters	<10% daily encounters	<10% daily encounters	Few / Week	Few / Week	Few / Week	<10% daily encounters	<10% daily encounters	<10% daily encounters	Few / Week	Few / Week	Few / Week	c. 26-50%				Likely	Always will	Likely	Certainly not	Unlikely	Certainly not	Likely	Likely	Possibly	Certainly not	Possibly	Possibly	Likely	Likely
			Hungary		-	-	b. Female	c. 21-30	a. Pediatrics	c. 51-60	Hungary			<10% daily encounters	>50% daily encounters	>50% daily encounters	Not at all / Very rarely	Few / Week	Few / Week	Not at all / Very rarely	Few / Week	Few / Week	Few / Week	<10% daily encounters	<10% daily encounters	Not at all / Very rarely	<10% daily encounters	>10% and <50% daily encounters	Not at all / Very rarely	Not at all / Very rarely	Not at all / Very rarely	c. 26-50%				Unlikely	Certainly not	Unlikely	Unlikely	Likely	Unlikely	Certainly not	Likely	Possibly	Unlikely	Possibly	Unlikely	Unlikely	Likely
			Ukraine	Ukraine	-	-	a. Male	a. <10	d. Other	a. <40	Ukraine			<10% daily encounters	>10% and <50% daily encounters	>10% and <50% daily encounters	Few / Week	Few / Week	Few / Week	Not at all / Very rarely	Not at all / Very rarely	>10% and <50% daily encounters	>10% and <50% daily encounters	>10% and <50% daily encounters	>10% and <50% daily encounters	>10% and <50% daily encounters	>10% and <50% daily encounters	>10% and <50% daily encounters	Few / Week	Few / Week	Few / Week	b. 5-25%				Possibly	Likely	Possibly	Unlikely	Unlikely	Unlikely	Possibly	Possibly	Possibly	Unlikely	Possibly	Possibly	Unlikely	Unlikely
			Greece		-	-	b. Female	a. <10	a. Pediatrics	b. 41-50	Greece			>10% and <50% daily encounters	>50% daily encounters	>10% and <50% daily encounters	Not at all / Very rarely	Not at all / Very rarely	Not at all / Very rarely	>10% and <50% daily encounters	>50% daily encounters	>10% and <50% daily encounters	<10% daily encounters	>10% and <50% daily encounters	<10% daily encounters	>10% and <50% daily encounters	>10% and <50% daily encounters	>10% and <50% daily encounters	Not at all / Very rarely	Not at all / Very rarely	Not at all / Very rarely	e. 76-95%				Unlikely	Likely	Possibly	Certainly not	Certainly not	Certainly not	Always will	Always will	Always will	Certainly not	Certainly not	Certainly not	Unlikely	Possibly
			Belgium		-	-	a. Male	d. >31	a. Pediatrics	d. 61-70	Belgium			<10% daily encounters	>10% and <50% daily encounters	<10% daily encounters	<10% daily encounters	>10% and <50% daily encounters	<10% daily encounters	Not at all / Very rarely	Not at all / Very rarely	Not at all / Very rarely	Not at all / Very rarely	Not at all / Very rarely	Not at all / Very rarely	Not at all / Very rarely	Few / Week	Not at all / Very rarely	Not at all / Very rarely	>10% and <50% daily encounters	>10% and <50% daily encounters	b. 5-25%				Likely	Possibly	Likely	Certainly not	Certainly not	Certainly not	Unlikely	Possibly	Unlikely	Certainly not	Certainly not	Certainly not	Unlikely	Unlikely
			Ukraine	Ukraine	-	-	a. Male	b. 11-20	d. Other	a. <40	Ukraine			>50% daily encounters	>50% daily encounters	>50% daily encounters	>50% daily encounters	>50% daily encounters	>50% daily encounters	Not at all / Very rarely	Not at all / Very rarely	Not at all / Very rarely	>50% daily encounters	>50% daily encounters	>50% daily encounters	>50% daily encounters	<10% daily encounters	<10% daily encounters	Not at all / Very rarely	Few / Week	Not at all / Very rarely	c. 26-50%				Certainly not	Unlikely	Certainly not	Certainly not	Certainly not	Certainly not	Unlikely	Possibly	Unlikely	Unlikely	Certainly not	Certainly not	Always will	Likely
			Ukraine		-	-	b. Female	b. 11-20	a. Pediatrics	a. <40	Ukraine			>10% and <50% daily encounters	>50% daily encounters	>10% and <50% daily encounters	Not at all / Very rarely	Not at all / Very rarely	Not at all / Very rarely	Few / Week	Not at all / Very rarely	Not at all / Very rarely	>10% and <50% daily encounters	>10% and <50% daily encounters	>10% and <50% daily encounters	<10% daily encounters	<10% daily encounters	<10% daily encounters	Not at all / Very rarely	Not at all / Very rarely	Not at all / Very rarely	d. 51-75%				Unlikely	Likely	Possibly	Certainly not	Possibly	Unlikely	Likely	Always will	Likely	Unlikely	Likely	Possibly	Unlikely	Possibly
			Israel		-	-	a. Male	c. 21-30	a. Pediatrics	c. 51-60	Israel			<10% daily encounters	>50% daily encounters	>10% and <50% daily encounters	Not at all / Very rarely	Not at all / Very rarely	Not at all / Very rarely	Not at all / Very rarely	Not at all / Very rarely	Not at all / Very rarely	Not at all / Very rarely	Few / Week	Few / Week	Not at all / Very rarely	Not at all / Very rarely	Not at all / Very rarely	Few / Week	<10% daily encounters	<10% daily encounters	a. 0-5%				Certainly not	Unlikely	Certainly not	Certainly not	Certainly not	Certainly not	Unlikely	Possibly	Unlikely	Possibly	Possibly	Possibly	Unlikely	Possibly
			Slovakia		-	-	b. Female	c. 21-30	a. Pediatrics	c. 51-60	Slovakia			<10% daily encounters	>50% daily encounters	>50% daily encounters	Few / Week	<10% daily encounters	>10% and <50% daily encounters	Not at all / Very rarely	Few / Week	Few / Week	Not at all / Very rarely	Not at all / Very rarely	Not at all / Very rarely	Not at all / Very rarely	<10% daily encounters	<10% daily encounters	Not at all / Very rarely	Not at all / Very rarely	Not at all / Very rarely	f. 96-100%				Certainly not	Possibly	Unlikely	Certainly not	Unlikely	Certainly not	Certainly not	Unlikely	Unlikely	Certainly not	Certainly not	Certainly not	Certainly not	Unlikely
			Cyprus		-	-	a. Male	c. 21-30	a. Pediatrics	c. 51-60	Cyprus			>10% and <50% daily encounters	>50% daily encounters	>10% and <50% daily encounters	Not at all / Very rarely	Not at all / Very rarely	Not at all / Very rarely	<10% daily encounters	>10% and <50% daily encounters	>10% and <50% daily encounters	<10% daily encounters	>10% and <50% daily encounters	>10% and <50% daily encounters	<10% daily encounters	>10% and <50% daily encounters	>10% and <50% daily encounters	Not at all / Very rarely	Not at all / Very rarely	Not at all / Very rarely	c. 26-50%				Certainly not	Likely	Unlikely	Certainly not	Possibly	Unlikely	Unlikely	Likely	Unlikely	Certainly not	Certainly not	Certainly not	Certainly not	Unlikely
			Ukraine	Ukraine	-	-	b. Female	b. 11-20	a. Pediatrics	a. <40	Ukraine			>10% and <50% daily encounters	>10% and <50% daily encounters	>10% and <50% daily encounters	Not at all / Very rarely	Not at all / Very rarely	Not at all / Very rarely	Not at all / Very rarely	Not at all / Very rarely	Not at all / Very rarely	>10% and <50% daily encounters	>10% and <50% daily encounters	>10% and <50% daily encounters	Few / Week	Few / Week	Few / Week	Not at all / Very rarely	Not at all / Very rarely	Not at all / Very rarely	a. 0-5%				Possibly	Likely	Possibly	Unlikely	Possibly	Possibly	Possibly	Possibly	Possibly	Certainly not	Certainly not	Certainly not	Unlikely	Unlikely
			Ukraine	Ukraine	-	-	b. Female	a. <10	a. Pediatrics	a. <40	Ukraine			>10% and <50% daily encounters	>50% daily encounters	>10% and <50% daily encounters	Few / Week	Few / Week	Few / Week	Not at all / Very rarely	Not at all / Very rarely	Not at all / Very rarely	>10% and <50% daily encounters	>50% daily encounters	>50% daily encounters	>10% and <50% daily encounters	>10% and <50% daily encounters	>10% and <50% daily encounters	Few / Week	<10% daily encounters	<10% daily encounters	b. 5-25%				Likely	Likely	Likely	Possibly	Possibly	Possibly	Likely	Likely	Likely	Unlikely	Unlikely	Unlikely	Unlikely	Unlikely
			Slovenia		-	-	a. Male	c. 21-30	a. Pediatrics	d. 61-70	Slovenia			<10% daily encounters	>10% and <50% daily encounters	>10% and <50% daily encounters	Few / Week	<10% daily encounters	>10% and <50% daily encounters	Not at all / Very rarely	Few / Week	Few / Week	Not at all / Very rarely	Not at all / Very rarely	Not at all / Very rarely	Not at all / Very rarely	Few / Week	Few / Week	Not at all / Very rarely	Not at all / Very rarely	Not at all / Very rarely	a. 0-5%				Unlikely	Likely	Likely	Certainly not	Likely	Possibly	Possibly	Likely	Likely	Certainly not	Unlikely	Unlikely	Unlikely	Likely
			Poland		-	-	b. Female	a. <10	a. Pediatrics	a. <40	Poland			Not at all / Very rarely	>50% daily encounters	>10% and <50% daily encounters	Not at all / Very rarely	Few / Week	Not at all / Very rarely	Not at all / Very rarely	<10% daily encounters	Not at all / Very rarely	Not at all / Very rarely	Not at all / Very rarely	Not at all / Very rarely	Not at all / Very rarely	Few / Week	Few / Week	Not at all / Very rarely	Not at all / Very rarely	Not at all / Very rarely	b. 5-25%				Certainly not	Unlikely	Possibly	Certainly not	Certainly not	Certainly not	Certainly not	Certainly not	Certainly not	Certainly not	Certainly not	Certainly not	Certainly not	Unlikely
			Finland		-	-	b. Female	c. 21-30	a. Pediatrics	d. 61-70	Finland			<10% daily encounters	>50% daily encounters	>10% and <50% daily encounters	Few / Week	Few / Week	Few / Week	Not at all / Very rarely	Not at all / Very rarely	Not at all / Very rarely	Not at all / Very rarely	Not at all / Very rarely	Not at all / Very rarely	Not at all / Very rarely	Few / Week	Not at all / Very rarely	Not at all / Very rarely	Not at all / Very rarely	Not at all / Very rarely	e. 76-95%				Unlikely	Unlikely	Unlikely	Certainly not	Unlikely	Certainly not	Unlikely	Unlikely	Unlikely	Certainly not	Certainly not	Certainly not	Possibly	Likely
			Hungary		-	-	b. Female	b. 11-20	a. Pediatrics	b. 41-50	Hungary			>10% and <50% daily encounters	>50% daily encounters	>50% daily encounters	Few / Week	<10% daily encounters	>10% and <50% daily encounters	>10% and <50% daily encounters	>10% and <50% daily encounters	>10% and <50% daily encounters	Not at all / Very rarely	Not at all / Very rarely	Not at all / Very rarely	Not at all / Very rarely	Few / Week	Few / Week	Not at all / Very rarely	>50% daily encounters	>50% daily encounters	b. 5-25%				Certainly not	Unlikely	Unlikely	Certainly not	Certainly not	Certainly not	Certainly not	Certainly not	Certainly not	Certainly not	Possibly	Certainly not	Certainly not	Possibly
			Cyprus		-	-	a. Male	c. 21-30	a. Pediatrics	c. 51-60	Cyprus			<10% daily encounters	>10% and <50% daily encounters	<10% daily encounters	Few / Week	<10% daily encounters	<10% daily encounters	<10% daily encounters	>10% and <50% daily encounters	<10% daily encounters	Not at all / Very rarely	Few / Week	Few / Week	<10% daily encounters	>10% and <50% daily encounters	<10% daily encounters	Not at all / Very rarely	Few / Week	Few / Week	d. 51-75%				Always will	Certainly not	Likely	Certainly not	Likely	Certainly not	Certainly not	Unlikely	Certainly not	Certainly not	Possibly	Unlikely	Certainly not	Likely
			Austria		-	-	a. Male	c. 21-30	a. Pediatrics	c. 51-60	Austria			Not at all / Very rarely	>10% and <50% daily encounters	>10% and <50% daily encounters	Not at all / Very rarely	<10% daily encounters	<10% daily encounters	Not at all / Very rarely	Not at all / Very rarely	Not at all / Very rarely	Not at all / Very rarely	Few / Week	Not at all / Very rarely	Not at all / Very rarely	Few / Week	Not at all / Very rarely	Not at all / Very rarely	Not at all / Very rarely	Not at all / Very rarely	b. 5-25%				Unlikely	Unlikely	Unlikely	Certainly not	Certainly not	Certainly not	Possibly	Possibly	Possibly	Certainly not	Certainly not	Certainly not	Possibly	Possibly
			Ukraine		-	-	a. Male	a. <10	a. Pediatrics	a. <40	Ukraine			<10% daily encounters	<10% daily encounters	<10% daily encounters	<10% daily encounters	<10% daily encounters	<10% daily encounters	<10% daily encounters	<10% daily encounters	<10% daily encounters	<10% daily encounters	<10% daily encounters	<10% daily encounters	<10% daily encounters	<10% daily encounters	<10% daily encounters	<10% daily encounters	<10% daily encounters	<10% daily encounters	b. 5-25%				Always will	Always will	Always will	Certainly not	Certainly not	Certainly not	Unlikely	Unlikely	Unlikely	Certainly not	Certainly not	Certainly not	Certainly not	Certainly not
			Ukraine	Ukraine	-	-	a. Male	a. <10	a. Pediatrics	a. <40	Ukraine			Few / Week	Few / Week	Few / Week	Few / Week	Few / Week	Few / Week	Few / Week	Few / Week	Few / Week	Few / Week	Few / Week	Few / Week	Few / Week	Few / Week	Few / Week	Few / Week	Few / Week	Few / Week	c. 26-50%				Unlikely	Unlikely	Unlikely	Certainly not	Certainly not	Unlikely	Possibly	Possibly	Unlikely	Certainly not	Certainly not	Certainly not	Unlikely	Unlikely
			Ukraine	Ukraine	-	-	b. Female	b. 11-20	a. Pediatrics	a. <40	Ukraine			Few / Week	>10% and <50% daily encounters	Few / Week	Not at all / Very rarely	Not at all / Very rarely	Not at all / Very rarely	Not at all / Very rarely	Not at all / Very rarely	Not at all / Very rarely	Few / Week	Few / Week	Few / Week	Few / Week	Few / Week	Few / Week	Not at all / Very rarely	Not at all / Very rarely	Not at all / Very rarely	a. 0-5%				Likely	Possibly	Possibly	Unlikely	Possibly	Unlikely	Possibly	Likely	Possibly	Unlikely	Unlikely	Unlikely	Unlikely	Unlikely
			Poland		-	-	a. Male	c. 21-30	a. Pediatrics	c. 51-60	Poland			>10% and <50% daily encounters	>10% and <50% daily encounters	>10% and <50% daily encounters	Not at all / Very rarely	Not at all / Very rarely	Not at all / Very rarely	Not at all / Very rarely	Not at all / Very rarely	Not at all / Very rarely	Not at all / Very rarely	Not at all / Very rarely	Not at all / Very rarely	Not at all / Very rarely	Not at all / Very rarely	Not at all / Very rarely	Not at all / Very rarely	Few / Week	Few / Week	e. 76-95%				Likely	Likely	Likely	Unlikely	Possibly	Unlikely	Unlikely	Possibly	Unlikely	Certainly not	Unlikely	Certainly not	Possibly	Likely
			Ukraine	Ukraine	-	-	b. Female	b. 11-20	a. Pediatrics	a. <40	Ukraine			>10% and <50% daily encounters	>10% and <50% daily encounters	>10% and <50% daily encounters	<10% daily encounters	<10% daily encounters	<10% daily encounters	Not at all / Very rarely	Not at all / Very rarely	Not at all / Very rarely	>10% and <50% daily encounters	>10% and <50% daily encounters	>10% and <50% daily encounters	Few / Week	Few / Week	Few / Week	Not at all / Very rarely	Few / Week	Few / Week	a. 0-5%				Certainly not	Possibly	Possibly	Unlikely	Possibly	Unlikely	Likely	Likely	Likely	Certainly not	Likely	Certainly not	Unlikely	Possibly
			Ukraine	Ukraine	-	-	b. Female	b. 11-20	a. Pediatrics	a. <40	Ukraine			<10% daily encounters	>10% and <50% daily encounters	<10% daily encounters	Not at all / Very rarely	Not at all / Very rarely	Not at all / Very rarely	Not at all / Very rarely	Not at all / Very rarely	Not at all / Very rarely	>10% and <50% daily encounters	>10% and <50% daily encounters	>10% and <50% daily encounters	>10% and <50% daily encounters	>10% and <50% daily encounters	>10% and <50% daily encounters	Not at all / Very rarely	Not at all / Very rarely	Not at all / Very rarely	b. 5-25%				Unlikely	Unlikely	Unlikely	Unlikely	Unlikely	Unlikely	Unlikely	Unlikely	Unlikely	Unlikely	Unlikely	Unlikely	Unlikely	Unlikely
			Cyprus	Cyprus	-	-	b. Female	d. >31	a. Pediatrics	d. 61-70	Cyprus			Few / Week	>10% and <50% daily encounters	<10% daily encounters	<10% daily encounters	>10% and <50% daily encounters	<10% daily encounters	Not at all / Very rarely	<10% daily encounters	<10% daily encounters	>10% and <50% daily encounters	>10% and <50% daily encounters	>10% and <50% daily encounters	<10% daily encounters	<10% daily encounters	<10% daily encounters	Not at all / Very rarely	Not at all / Very rarely	Not at all / Very rarely	c. 26-50%				Certainly not	Possibly	Possibly	Certainly not	Certainly not	Certainly not	Unlikely	Unlikely	Unlikely	Certainly not	Unlikely	Certainly not	Certainly not	Certainly not
			Ukraine	Ukraine	-	-	b. Female	d. >31	a. Pediatrics	c. 51-60	Ukraine			>10% and <50% daily encounters	>10% and <50% daily encounters	>10% and <50% daily encounters	Not at all / Very rarely	Not at all / Very rarely	Not at all / Very rarely	Not at all / Very rarely	Not at all / Very rarely	Not at all / Very rarely	>10% and <50% daily encounters	>10% and <50% daily encounters	>10% and <50% daily encounters	>10% and <50% daily encounters	>10% and <50% daily encounters	>10% and <50% daily encounters	<10% daily encounters	<10% daily encounters	<10% daily encounters	a. 0-5%				Unlikely	Possibly	Likely	Certainly not	Unlikely	Certainly not	Likely	Likely	Likely	Certainly not	Certainly not	Certainly not	Unlikely	Unlikely
			Hungary		-	-	b. Female	d. >31	a. Pediatrics	e. >70	Hungary			<10% daily encounters	>50% daily encounters	>50% daily encounters	Few / Week	<10% daily encounters	>10% and <50% daily encounters	Few / Week	>10% and <50% daily encounters	<10% daily encounters	Not at all / Very rarely	Few / Week	Few / Week	Few / Week	Few / Week	Not at all / Very rarely	Not at all / Very rarely	Not at all / Very rarely	Not at all / Very rarely	a. 0-5%				Unlikely	Likely	Possibly	Certainly not	Unlikely	Certainly not	Possibly	Likely	Possibly	Certainly not	Certainly not	Certainly not	Certainly not	Unlikely
			Israel		-	-	a. Male	d. >31	a. Pediatrics	d. 61-70	Israel			Few / Week	>50% daily encounters	<10% daily encounters	Not at all / Very rarely	Not at all / Very rarely	Not at all / Very rarely	Not at all / Very rarely	Not at all / Very rarely	Not at all / Very rarely	Not at all / Very rarely	Not at all / Very rarely	Not at all / Very rarely	Few / Week	Few / Week	Not at all / Very rarely	Not at all / Very rarely	Not at all / Very rarely	Not at all / Very rarely	b. 5-25%				Always will	Certainly not	Likely	Unlikely	Unlikely	Unlikely	Likely	Likely	Likely	Certainly not	Certainly not	Certainly not	Certainly not	Likely
			Ukraine	Ukraine	-	-	b. Female	a. <10	a. Pediatrics	a. <40	Ukraine			>10% and <50% daily encounters	>10% and <50% daily encounters	>10% and <50% daily encounters	Not at all / Very rarely	Not at all / Very rarely	Not at all / Very rarely	Not at all / Very rarely	Not at all / Very rarely	Not at all / Very rarely	>10% and <50% daily encounters	>10% and <50% daily encounters	>10% and <50% daily encounters	>10% and <50% daily encounters	>10% and <50% daily encounters	>10% and <50% daily encounters	Not at all / Very rarely	Few / Week	Few / Week	d. 51-75%				Likely	Likely	Likely	Unlikely	Unlikely	Unlikely	Likely	Likely	Likely	Certainly not	Certainly not	Certainly not	Certainly not	Certainly not
			Israel		-	-	b. Female	d. >31	a. Pediatrics	d. 61-70	Israel			<10% daily encounters	>50% daily encounters	>10% and <50% daily encounters	Few / Week	<10% daily encounters	Few / Week	Few / Week	>50% daily encounters	<10% daily encounters	Few / Week	>50% daily encounters	<10% daily encounters	Not at all / Very rarely	>50% daily encounters	<10% daily encounters	Not at all / Very rarely	Not at all / Very rarely	Not at all / Very rarely	c. 26-50%				Unlikely	Possibly	Unlikely	Certainly not	Possibly	Unlikely	Unlikely	Possibly	Unlikely	Certainly not	Possibly	Unlikely	Unlikely	Likely
			Ukraine	Ukraine	-	-	b. Female	a. <10	a. Pediatrics	a. <40	Ukraine			<10% daily encounters	<10% daily encounters	<10% daily encounters	Not at all / Very rarely	Few / Week	Few / Week	Not at all / Very rarely	Not at all / Very rarely	Not at all / Very rarely	Few / Week	<10% daily encounters	<10% daily encounters	Few / Week	Few / Week	Few / Week	Not at all / Very rarely	<10% daily encounters	<10% daily encounters	a. 0-5%				Unlikely	Likely	Possibly	Unlikely	Possibly	Unlikely	Possibly	Likely	Possibly	Certainly not	Unlikely	Certainly not	Certainly not	Possibly
			Austria		-	-	a. Male	d. >31	a. Pediatrics	e. >70	Austria			<10% daily encounters	>50% daily encounters	>10% and <50% daily encounters	Few / Week	Not at all / Very rarely	Few / Week	Not at all / Very rarely	Not at all / Very rarely	Not at all / Very rarely	Not at all / Very rarely	Not at all / Very rarely	Not at all / Very rarely	Few / Week	Few / Week	Few / Week	Not at all / Very rarely	<10% daily encounters	Few / Week	b. 5-25%				Unlikely	Likely	Possibly	Unlikely	Unlikely	Unlikely	Possibly	Possibly	Possibly	Certainly not	Certainly not	Certainly not	Unlikely	Certainly not
			Ukraine	Ukraine	-	-	b. Female	a. <10	d. Other	c. 51-60	Ukraine			>10% and <50% daily encounters	>10% and <50% daily encounters	>10% and <50% daily encounters	>10% and <50% daily encounters	>10% and <50% daily encounters	>10% and <50% daily encounters	>10% and <50% daily encounters	>10% and <50% daily encounters	>10% and <50% daily encounters	>50% daily encounters	>50% daily encounters	>50% daily encounters	>50% daily encounters	>50% daily encounters	>50% daily encounters	<10% daily encounters	>10% and <50% daily encounters	Few / Week	d. 51-75%				Possibly	Possibly	Possibly	Certainly not	Certainly not	Certainly not	Unlikely	Unlikely	Unlikely	Certainly not	Unlikely	Unlikely	Unlikely	Possibly
			Bulgaria	Bulgaria	-	-	b. Female	b. 11-20	b. Family Practice/GP	b. 41-50	Bulgaria			>10% and <50% daily encounters	>10% and <50% daily encounters	>10% and <50% daily encounters	Not at all / Very rarely	Not at all / Very rarely	Not at all / Very rarely	Few / Week	Few / Week	Few / Week	<10% daily encounters	<10% daily encounters	<10% daily encounters	Few / Week	Few / Week	Few / Week	Not at all / Very rarely	Not at all / Very rarely	Not at all / Very rarely	b. 5-25%				Likely	Always will	Possibly	Certainly not	Certainly not	Certainly not	Always will	Always will	Always will	Possibly	Possibly	Possibly	Unlikely	Unlikely
			Ukraine	Ukraine	-	-	b. Female	c. 21-30	a. Pediatrics	c. 51-60	Ukraine			<10% daily encounters	<10% daily encounters	<10% daily encounters	<10% daily encounters	>10% and <50% daily encounters	>10% and <50% daily encounters	<10% daily encounters	<10% daily encounters	>10% and <50% daily encounters	<10% daily encounters	<10% daily encounters	>10% and <50% daily encounters	<10% daily encounters	>10% and <50% daily encounters	>10% and <50% daily encounters	Not at all / Very rarely	>10% and <50% daily encounters	<10% daily encounters	f. 96-100%				Certainly not	Likely	Possibly	Certainly not	Possibly	Unlikely	Possibly	Likely	Always will	Certainly not	Possibly	Possibly	Certainly not	Unlikely
			Ukraine	Ukraine	-	-	b. Female	c. 21-30	a. Pediatrics	c. 51-60	Ukraine			>10% and <50% daily encounters	>50% daily encounters	>50% daily encounters	<10% daily encounters	>10% and <50% daily encounters	>10% and <50% daily encounters	>10% and <50% daily encounters	>10% and <50% daily encounters	>10% and <50% daily encounters	>10% and <50% daily encounters	>10% and <50% daily encounters	>10% and <50% daily encounters	>10% and <50% daily encounters	>50% daily encounters	>50% daily encounters	<10% daily encounters	>10% and <50% daily encounters	>10% and <50% daily encounters	d. 51-75%				Unlikely	Unlikely	Unlikely	Unlikely	Unlikely	Unlikely	Possibly	Possibly	Possibly	Unlikely	Unlikely	Unlikely	Possibly	Possibly
			Ukraine	Ukraine	-	-	b. Female	b. 11-20	d. Other	b. 41-50	Ukraine			>10% and <50% daily encounters	>10% and <50% daily encounters	<10% daily encounters	<10% daily encounters	<10% daily encounters	<10% daily encounters	Few / Week	Few / Week	Few / Week	>50% daily encounters	>50% daily encounters	>50% daily encounters	Few / Week	Few / Week	Few / Week	Few / Week	<10% daily encounters	Few / Week	c. 26-50%				Unlikely	Unlikely	Certainly not	Certainly not	Certainly not	Certainly not	Unlikely	Unlikely	Unlikely	Certainly not	Certainly not	Certainly not	Possibly	Possibly
			Ukraine	Ukraine	-	-	b. Female	a. <10	b. Family Practice/GP	a. <40	Ukraine			<10% daily encounters	>10% and <50% daily encounters	>10% and <50% daily encounters	<10% daily encounters	<10% daily encounters	<10% daily encounters	Not at all / Very rarely	Not at all / Very rarely	Not at all / Very rarely	<10% daily encounters	<10% daily encounters	<10% daily encounters	Not at all / Very rarely	Not at all / Very rarely	Not at all / Very rarely	Not at all / Very rarely	<10% daily encounters	<10% daily encounters	b. 5-25%				Possibly	Likely	Possibly	Unlikely	Possibly	Possibly	Possibly	Likely	Unlikely	Unlikely	Possibly	Unlikely	Possibly	Possibly
			Lithuania		-	-	b. Female	d. >31	a. Pediatrics	c. 51-60	Lithuania			<10% daily encounters	>10% and <50% daily encounters	<10% daily encounters	Not at all / Very rarely	Few / Week	Not at all / Very rarely	Few / Week	<10% daily encounters	Few / Week	Not at all / Very rarely	Not at all / Very rarely	Not at all / Very rarely	<10% daily encounters	>10% and <50% daily encounters	<10% daily encounters	Not at all / Very rarely	Not at all / Very rarely	Not at all / Very rarely	a. 0-5%				Unlikely	Likely	Unlikely	Unlikely	Likely	Unlikely	Likely	Likely	Likely	Likely	Likely	Likely	Possibly	Likely
			Spain		-	-	b. Female	d. >31	a. Pediatrics	c. 51-60	Spain			<10% daily encounters	>50% daily encounters	>50% daily encounters	<10% daily encounters	>10% and <50% daily encounters	>10% and <50% daily encounters	Not at all / Very rarely	Not at all / Very rarely	Not at all / Very rarely	Few / Week	Few / Week	Few / Week	Not at all / Very rarely	Few / Week	Few / Week	Not at all / Very rarely	>10% and <50% daily encounters	>10% and <50% daily encounters	e. 76-95%				Always will	Unlikely	Unlikely	Certainly not	Possibly	Unlikely	Certainly not	Likely	Likely	Certainly not	Possibly	Unlikely	Certainly not	Possibly
			Spain		-	-	b. Female	a. <10	a. Pediatrics	a. <40	Spain			Few / Week	>50% daily encounters	>50% daily encounters	Not at all / Very rarely	>10% and <50% daily encounters	>10% and <50% daily encounters	Not at all / Very rarely	Not at all / Very rarely	Not at all / Very rarely	Not at all / Very rarely	Not at all / Very rarely	Not at all / Very rarely	>10% and <50% daily encounters	>10% and <50% daily encounters	>10% and <50% daily encounters	Not at all / Very rarely	Not at all / Very rarely	Not at all / Very rarely	a. 0-5%				Certainly not	Unlikely	Certainly not	Certainly not	Possibly	Certainly not	Always will	Always will	Always will	Certainly not	Unlikely	Certainly not	Certainly not	Possibly
			Italy		-	-	a. Male	d. >31	a. Pediatrics	d. 61-70	Italy			>10% and <50% daily encounters	>50% daily encounters	>10% and <50% daily encounters	Not at all / Very rarely	Not at all / Very rarely	Not at all / Very rarely	Not at all / Very rarely	Not at all / Very rarely	Not at all / Very rarely	Not at all / Very rarely	Not at all / Very rarely	Not at all / Very rarely	Not at all / Very rarely	Not at all / Very rarely	Not at all / Very rarely	Not at all / Very rarely	>50% daily encounters	>10% and <50% daily encounters	c. 26-50%				Certainly not	Unlikely	Unlikely	Certainly not	Certainly not	Certainly not	Unlikely	Possibly	Unlikely	Certainly not	Certainly not	Certainly not	Certainly not	Unlikely
			Spain		-	-	b. Female	b. 11-20	a. Pediatrics	b. 41-50	Spain			<10% daily encounters	>50% daily encounters	>10% and <50% daily encounters	Not at all / Very rarely	Few / Week	<10% daily encounters	Not at all / Very rarely	Not at all / Very rarely	Not at all / Very rarely	Not at all / Very rarely	Not at all / Very rarely	Not at all / Very rarely	Not at all / Very rarely	<10% daily encounters	<10% daily encounters	Not at all / Very rarely	Not at all / Very rarely	Few / Week	f. 96-100%				Certainly not	Possibly	Possibly	Unlikely	Possibly	Unlikely	Unlikely	Possibly	Possibly	Unlikely	Possibly	Possibly	Unlikely	Likely
			Sweden		-	National Coordinator	a. Male	d. >31	a. Pediatrics	d. 61-70	Sweden			<10% daily encounters	>10% and <50% daily encounters	>10% and <50% daily encounters	Not at all / Very rarely	Not at all / Very rarely	Not at all / Very rarely	>10% and <50% daily encounters	>10% and <50% daily encounters	>10% and <50% daily encounters	Not at all / Very rarely	Not at all / Very rarely	Not at all / Very rarely	<10% daily encounters	<10% daily encounters	>10% and <50% daily encounters	>10% and <50% daily encounters	>10% and <50% daily encounters	>10% and <50% daily encounters	f. 96-100%				Possibly	Likely	Likely	Certainly not	Certainly not	Certainly not	Unlikely	Unlikely	Unlikely	Certainly not	Certainly not	Certainly not	Certainly not	Certainly not
			Belarus		-	-	b. Female	a. <10	a. Pediatrics	a. <40	Belarus			<10% daily encounters	>10% and <50% daily encounters	<10% daily encounters	Not at all / Very rarely	Not at all / Very rarely	Not at all / Very rarely	Not at all / Very rarely	Not at all / Very rarely	Not at all / Very rarely	>10% and <50% daily encounters	>10% and <50% daily encounters	>10% and <50% daily encounters	Few / Week	Few / Week	Few / Week	Not at all / Very rarely	<10% daily encounters	Few / Week	a. 0-5%				Certainly not	Possibly	Unlikely	Unlikely	Likely	Unlikely	Likely	Always will	Likely	Unlikely	Likely	Unlikely	Unlikely	Unlikely
			Poland		-	-	b. Female	d. >31	b. Family Practice/GP	c. 51-60	Poland			Not at all / Very rarely	>50% daily encounters	>50% daily encounters	Not at all / Very rarely	>10% and <50% daily encounters	>10% and <50% daily encounters	Not at all / Very rarely	>10% and <50% daily encounters	>10% and <50% daily encounters	Not at all / Very rarely	<10% daily encounters	>10% and <50% daily encounters	Not at all / Very rarely	<10% daily encounters	>10% and <50% daily encounters	Not at all / Very rarely	<10% daily encounters	<10% daily encounters	d. 51-75%				Certainly not	Certainly not	Certainly not	Certainly not	Unlikely	Unlikely	Likely	Likely	Likely	Certainly not	Possibly	Possibly	Possibly	Possibly
			Ukraine	Ukraine	-	-	b. Female	b. 11-20	b. Family Practice/GP	a. <40	Ukraine			>10% and <50% daily encounters	>50% daily encounters	>10% and <50% daily encounters	Few / Week	<10% daily encounters	<10% daily encounters	Not at all / Very rarely	Not at all / Very rarely	Not at all / Very rarely	>10% and <50% daily encounters	>10% and <50% daily encounters	>10% and <50% daily encounters	>10% and <50% daily encounters	>10% and <50% daily encounters	>10% and <50% daily encounters	Not at all / Very rarely	>10% and <50% daily encounters	>10% and <50% daily encounters	d. 51-75%				Possibly	Likely	Likely	Unlikely	Unlikely	Unlikely	Likely	Likely	Likely	Possibly	Possibly	Possibly	Unlikely	Unlikely
			Ukraine	Ukraine	-	-	b. Female	d. >31	d. Other	c. 51-60	Ukraine			Few / Week	>10% and <50% daily encounters	>10% and <50% daily encounters	>10% and <50% daily encounters	>10% and <50% daily encounters	>10% and <50% daily encounters	Few / Week	>10% and <50% daily encounters	>10% and <50% daily encounters	>10% and <50% daily encounters	>50% daily encounters	>50% daily encounters	<10% daily encounters	>10% and <50% daily encounters	>10% and <50% daily encounters	Not at all / Very rarely	>10% and <50% daily encounters	>10% and <50% daily encounters	a. 0-5%				Unlikely	Likely	Possibly	Certainly not	Possibly	Certainly not	Possibly	Likely	Possibly	Certainly not	Possibly	Unlikely	Unlikely	Unlikely
			Poland		-	-	b. Female	b. 11-20	b. Family Practice/GP	b. 41-50	Poland			Not at all / Very rarely	>50% daily encounters	<10% daily encounters	Not at all / Very rarely	Not at all / Very rarely	Not at all / Very rarely	Not at all / Very rarely	Not at all / Very rarely	Not at all / Very rarely	Not at all / Very rarely	Not at all / Very rarely	Not at all / Very rarely	Not at all / Very rarely	Few / Week	Not at all / Very rarely	Not at all / Very rarely	Not at all / Very rarely	Not at all / Very rarely	f. 96-100%				Certainly not	Certainly not	Certainly not	Certainly not	Certainly not	Certainly not	Certainly not	Certainly not	Certainly not	Certainly not	Certainly not	Certainly not	Certainly not	Certainly not
			Israel		-	-	a. Male	a. <10	a. Pediatrics	b. 41-50	Israel			Few / Week	>10% and <50% daily encounters	>10% and <50% daily encounters	Few / Week	Few / Week	Few / Week	Not at all / Very rarely	Not at all / Very rarely	Not at all / Very rarely	Few / Week	<10% daily encounters	<10% daily encounters	Not at all / Very rarely	Few / Week	Few / Week	Few / Week	>10% and <50% daily encounters	>10% and <50% daily encounters	c. 26-50%				Unlikely	Possibly	Possibly	Certainly not	Certainly not	Certainly not	Possibly	Likely	Likely	Certainly not	Possibly	Unlikely	Unlikely	Unlikely
			Spain		-	-	b. Female	c. 21-30	a. Pediatrics	c. 51-60	Spain			Few / Week	>50% daily encounters	>50% daily encounters	Not at all / Very rarely	>10% and <50% daily encounters	<10% daily encounters	Not at all / Very rarely	Not at all / Very rarely	Not at all / Very rarely	Not at all / Very rarely	Not at all / Very rarely	Not at all / Very rarely	Not at all / Very rarely	<10% daily encounters	<10% daily encounters	Not at all / Very rarely	Not at all / Very rarely	Not at all / Very rarely	f. 96-100%				Certainly not	Certainly not	Certainly not	Certainly not	Certainly not	Certainly not	Always will	Always will	Always will	Certainly not	Unlikely	Certainly not	Certainly not	Certainly not
			Poland		-	-	b. Female	c. 21-30	a. Pediatrics	c. 51-60	Poland			Not at all / Very rarely	>50% daily encounters	>50% daily encounters	Not at all / Very rarely	Not at all / Very rarely	Not at all / Very rarely	Not at all / Very rarely	Not at all / Very rarely	Not at all / Very rarely	Not at all / Very rarely	Not at all / Very rarely	Not at all / Very rarely	Not at all / Very rarely	Not at all / Very rarely	Not at all / Very rarely	Not at all / Very rarely	Not at all / Very rarely	Not at all / Very rarely	b. 5-25%				Certainly not	Certainly not	Certainly not	Certainly not	Certainly not	Certainly not	Certainly not	Certainly not	Certainly not	Certainly not	Certainly not	Certainly not	Certainly not	Certainly not
			Lithuania	Lithuania	-	-	a. Male	a. <10	b. Family Practice/GP	a. <40	Sweden			>10% and <50% daily encounters	>10% and <50% daily encounters	>10% and <50% daily encounters	Not at all / Very rarely	Not at all / Very rarely	Not at all / Very rarely	Not at all / Very rarely	Not at all / Very rarely	Not at all / Very rarely	Not at all / Very rarely	Not at all / Very rarely	Not at all / Very rarely	<10% daily encounters	<10% daily encounters	<10% daily encounters	<10% daily encounters	<10% daily encounters	<10% daily encounters	c. 26-50%				Always will	Always will	Always will	Certainly not	Certainly not	Certainly not	Always will	Always will	Always will	Always will	Always will	Always will	Certainly not	Certainly not
			Lithuania	Lithuania	-	-	b. Female	b. 11-20	b. Family Practice/GP	b. 41-50	Lithuania			>10% and <50% daily encounters	>50% daily encounters	>50% daily encounters	Few / Week	Few / Week	Few / Week	Not at all / Very rarely	Not at all / Very rarely	Not at all / Very rarely	Not at all / Very rarely	Not at all / Very rarely	Not at all / Very rarely	Not at all / Very rarely	Few / Week	Few / Week	Few / Week	<10% daily encounters	<10% daily encounters	c. 26-50%				Certainly not	Possibly	Unlikely	Certainly not	Possibly	Unlikely	Likely	Likely	Likely	Unlikely	Possibly	Unlikely	Certainly not	Likely
			Lithuania	Lithuania	-	-	b. Female	d. >31	b. Family Practice/GP	d. 61-70	Lithuania			<10% daily encounters	>50% daily encounters	>10% and <50% daily encounters	Not at all / Very rarely	Few / Week	Few / Week	Not at all / Very rarely	Few / Week	Few / Week	Not at all / Very rarely	Few / Week	Few / Week	Not at all / Very rarely	Few / Week	Few / Week	Not at all / Very rarely	Few / Week	Few / Week	e. 76-95%				Certainly not	Possibly	Unlikely	Certainly not	Possibly	Certainly not	Certainly not	Possibly	Unlikely	Certainly not	Certainly not	Certainly not	Certainly not	Possibly
			Lithuania	Lithuania	-	-	b. Female	d. >31	c. Internal Medicine	d. 61-70	Lithuania			Not at all / Very rarely	Few / Week	Few / Week	Not at all / Very rarely	Few / Week	Few / Week	Few / Week	Few / Week	Few / Week	Few / Week	<10% daily encounters	<10% daily encounters	Not at all / Very rarely	Few / Week	Few / Week	Not at all / Very rarely	Not at all / Very rarely	Not at all / Very rarely	b. 5-25%				Possibly	Likely	Possibly	Possibly	Possibly	Possibly	Possibly	Possibly	Possibly	Possibly	Possibly	Possibly	Possibly	Possibly
			Lithuania	Lithuania	-	-	b. Female	a. <10	b. Family Practice/GP	a. <40	Lithuania			<10% daily encounters	>50% daily encounters	>10% and <50% daily encounters	Not at all / Very rarely	Few / Week	Few / Week	Few / Week	<10% daily encounters	<10% daily encounters	Not at all / Very rarely	Not at all / Very rarely	Not at all / Very rarely	Few / Week	Few / Week	Few / Week	Not at all / Very rarely	Not at all / Very rarely	Not at all / Very rarely	d. 51-75%				Unlikely	Unlikely	Unlikely	Unlikely	Unlikely	Unlikely	Unlikely	Unlikely	Unlikely	Unlikely	Unlikely	Unlikely	Possibly	Possibly
			Lithuania	Lithuania	-	-	b. Female	a. <10	c. Internal Medicine	a. <40	Lithuania			Not at all / Very rarely	Not at all / Very rarely	Not at all / Very rarely	Not at all / Very rarely	Not at all / Very rarely	Not at all / Very rarely	Not at all / Very rarely	Not at all / Very rarely	Not at all / Very rarely	Not at all / Very rarely	Not at all / Very rarely	Not at all / Very rarely	Not at all / Very rarely	Not at all / Very rarely	Not at all / Very rarely	Not at all / Very rarely	Not at all / Very rarely	Not at all / Very rarely	f. 96-100%				Possibly	Likely	Possibly	Unlikely	Unlikely	Unlikely	Possibly	Likely	Possibly	Unlikely	Unlikely	Unlikely	Certainly not	Certainly not
			Lithuania	Lithuania	-	-	b. Female	c. 21-30	b. Family Practice/GP	b. 41-50	Lithuania			<10% daily encounters	>50% daily encounters	>50% daily encounters	>10% and <50% daily encounters	>10% and <50% daily encounters	>10% and <50% daily encounters	Few / Week	>10% and <50% daily encounters	>10% and <50% daily encounters	Not at all / Very rarely	Not at all / Very rarely	Not at all / Very rarely	Few / Week	<10% daily encounters	<10% daily encounters	Few / Week	>50% daily encounters	<10% daily encounters	f. 96-100%				Possibly	Unlikely	Unlikely	Certainly not	Unlikely	Certainly not	Likely	Likely	Likely	Unlikely	Certainly not	Certainly not	Unlikely	Certainly not
			Lithuania	Lithuania	-	-	b. Female	a. <10	b. Family Practice/GP	a. <40	Lithuania			Few / Week	>50% daily encounters	>10% and <50% daily encounters	Not at all / Very rarely	Not at all / Very rarely	Not at all / Very rarely	Few / Week	Few / Week	Few / Week	Few / Week	Few / Week	Few / Week	Not at all / Very rarely	Not at all / Very rarely	Not at all / Very rarely	Not at all / Very rarely	Not at all / Very rarely	Not at all / Very rarely	f. 96-100%				Likely	Always will	Likely	Unlikely	Possibly	Possibly	Possibly	Always will	Likely	Unlikely	Always will	Possibly	Certainly not	Always will
			Lithuania	Lithuania	-	-	b. Female	a. <10	d. Other	a. <40	Lithuania			Not at all / Very rarely	Not at all / Very rarely	Not at all / Very rarely	<10% daily encounters	>10% and <50% daily encounters	<10% daily encounters	<10% daily encounters	<10% daily encounters	<10% daily encounters	>50% daily encounters	>50% daily encounters	>50% daily encounters	>50% daily encounters	>50% daily encounters	>50% daily encounters	>50% daily encounters	>50% daily encounters	>50% daily encounters	a. 0-5%				Unlikely	Unlikely	Unlikely	Certainly not	Certainly not	Certainly not	Certainly not	Certainly not	Certainly not	Certainly not	Certainly not	Certainly not	Certainly not	Always will
			Lithuania	Lithuania	-	-	b. Female	a. <10	a. Pediatrics	a. <40	Lithuania			Few / Week	>50% daily encounters	>10% and <50% daily encounters	Not at all / Very rarely	Not at all / Very rarely	Not at all / Very rarely	Few / Week	Few / Week	Few / Week	Few / Week	Few / Week	Few / Week	Few / Week	Few / Week	Few / Week	Not at all / Very rarely	Not at all / Very rarely	Not at all / Very rarely	e. 76-95%				Unlikely	Unlikely	Unlikely	Unlikely	Possibly	Unlikely	Possibly	Likely	Likely	Certainly not	Unlikely	Certainly not	Likely	Likely
			Lithuania	Lithuania	-	-	b. Female	a. <10	b. Family Practice/GP	a. <40	Lithuania			>10% and <50% daily encounters	>50% daily encounters	>10% and <50% daily encounters	<10% daily encounters	<10% daily encounters	<10% daily encounters	Not at all / Very rarely	Not at all / Very rarely	Not at all / Very rarely	Few / Week	Few / Week	Few / Week	Few / Week	Few / Week	Few / Week	Not at all / Very rarely	Not at all / Very rarely	Not at all / Very rarely	b. 5-25%				Possibly	Likely	Likely	Unlikely	Possibly	Unlikely	Likely	Likely	Likely	Unlikely	Possibly	Unlikely	Unlikely	Possibly
			Lithuania	Lithuania	-	-	b. Female	b. 11-20	b. Family Practice/GP	b. 41-50	Lithuania			<10% daily encounters	>50% daily encounters	>10% and <50% daily encounters	Not at all / Very rarely	Few / Week	Few / Week	Few / Week	>10% and <50% daily encounters	<10% daily encounters	<10% daily encounters	<10% daily encounters	<10% daily encounters	Not at all / Very rarely	Not at all / Very rarely	Not at all / Very rarely	Few / Week	>50% daily encounters	>50% daily encounters	c. 26-50%				Always will	Possibly	Unlikely	Certainly not	Possibly	Certainly not	Unlikely	Likely	Unlikely	Certainly not	Possibly	Certainly not	Certainly not	Possibly
			Lithuania	Lithuania	-	-	b. Female	d. >31	b. Family Practice/GP	c. 51-60	Lithuania			>10% and <50% daily encounters	>50% daily encounters	>10% and <50% daily encounters	Not at all / Very rarely	Not at all / Very rarely	Not at all / Very rarely	Not at all / Very rarely	Not at all / Very rarely	Not at all / Very rarely	Not at all / Very rarely	Not at all / Very rarely	Not at all / Very rarely	Not at all / Very rarely	Not at all / Very rarely	Not at all / Very rarely	Not at all / Very rarely	Few / Week	Few / Week	f. 96-100%				Certainly not	Certainly not	Certainly not	Certainly not	Certainly not	Certainly not	Certainly not	Certainly not	Certainly not	Certainly not	Certainly not	Certainly not	Always will	Always will
			Lithuania	Lithuania	-	-	b. Female	a. <10	b. Family Practice/GP	a. <40	Lithuania			<10% daily encounters	>50% daily encounters	>50% daily encounters	Few / Week	Few / Week	Few / Week	Few / Week	Few / Week	Few / Week	Few / Week	Few / Week	Few / Week	Not at all / Very rarely	Not at all / Very rarely	Not at all / Very rarely	Not at all / Very rarely	>50% daily encounters	>50% daily encounters	d. 51-75%				Possibly	Possibly	Possibly	Certainly not	Possibly	Certainly not	Likely	Likely	Likely	Unlikely	Possibly	Unlikely	Possibly	Possibly
			Lithuania	Lithuania	-	-	b. Female	b. 11-20	b. Family Practice/GP	a. <40	Lithuania			<10% daily encounters	>50% daily encounters	>50% daily encounters	>50% daily encounters	>50% daily encounters	>50% daily encounters	>10% and <50% daily encounters	>10% and <50% daily encounters	>10% and <50% daily encounters	>50% daily encounters	>50% daily encounters	>50% daily encounters	>10% and <50% daily encounters	>10% and <50% daily encounters	>10% and <50% daily encounters	>10% and <50% daily encounters	>10% and <50% daily encounters	>10% and <50% daily encounters	a. 0-5%				Certainly not	Always will	Likely	Certainly not	Unlikely	Unlikely	Always will	Always will	Always will	Unlikely	Unlikely	Unlikely	Unlikely	Always will
			Lithuania	Lithuania	-	-	b. Female	c. 21-30	b. Family Practice/GP	b. 41-50	Lithuania			<10% daily encounters	>50% daily encounters	>10% and <50% daily encounters	Not at all / Very rarely	Not at all / Very rarely	Not at all / Very rarely	Not at all / Very rarely	>10% and <50% daily encounters	<10% daily encounters	Not at all / Very rarely	>10% and <50% daily encounters	<10% daily encounters	Not at all / Very rarely	<10% daily encounters	Few / Week	Not at all / Very rarely	Not at all / Very rarely	Not at all / Very rarely	c. 26-50%				Unlikely	Possibly	Unlikely	Certainly not	Possibly	Unlikely	Unlikely	Possibly	Unlikely	Unlikely	Possibly	Unlikely	Unlikely	Possibly
			Lithuania	Lithuania	-	-	b. Female	b. 11-20	a. Pediatrics	b. 41-50	Lithuania			<10% daily encounters	>50% daily encounters	>50% daily encounters	Few / Week	>10% and <50% daily encounters	<10% daily encounters	Not at all / Very rarely	Not at all / Very rarely	Not at all / Very rarely	Not at all / Very rarely	Not at all / Very rarely	Not at all / Very rarely	Few / Week	>10% and <50% daily encounters	Few / Week	Not at all / Very rarely	Not at all / Very rarely	Not at all / Very rarely	c. 26-50%				Likely	Possibly	Likely	Certainly not	Certainly not	Certainly not	Likely	Unlikely	Unlikely	Certainly not	Certainly not	Certainly not	Unlikely	Likely
			Lithuania	Lithuania	-	-	b. Female	a. <10	d. Other	a. <40	Lithuania			<10% daily encounters	>50% daily encounters	>50% daily encounters	Not at all / Very rarely	Not at all / Very rarely	Not at all / Very rarely	Not at all / Very rarely	Few / Week	Not at all / Very rarely	Not at all / Very rarely	Few / Week	Few / Week	Not at all / Very rarely	Few / Week	Few / Week	Not at all / Very rarely	<10% daily encounters	<10% daily encounters	e. 76-95%				Unlikely	Likely	Possibly	Certainly not	Certainly not	Certainly not	Possibly	Likely	Likely	Certainly not	Possibly	Unlikely	Certainly not	Possibly
			Lithuania	Lithuania	-	-	b. Female	c. 21-30	d. Other	c. 51-60	Lithuania			Not at all / Very rarely	Few / Week	Few / Week	Not at all / Very rarely	Not at all / Very rarely	Not at all / Very rarely	Not at all / Very rarely	Not at all / Very rarely	Not at all / Very rarely	Not at all / Very rarely	Not at all / Very rarely	Not at all / Very rarely	Not at all / Very rarely	Not at all / Very rarely	Not at all / Very rarely	Not at all / Very rarely	Few / Week	Few / Week	d. 51-75%				Unlikely	Always will	Always will	Certainly not	Likely	Likely	Certainly not	Likely	Likely	Certainly not	Likely	Likely	Certainly not	Likely
			Lithuania	Lithuania	-	-	b. Female	a. <10	b. Family Practice/GP	a. <40	Lithuania			Not at all / Very rarely	>50% daily encounters	>50% daily encounters	Not at all / Very rarely	Few / Week	Not at all / Very rarely	Not at all / Very rarely	Not at all / Very rarely	Not at all / Very rarely	Not at all / Very rarely	Not at all / Very rarely	Not at all / Very rarely	Not at all / Very rarely	Not at all / Very rarely	Not at all / Very rarely	Not at all / Very rarely	Few / Week	Few / Week	e. 76-95%				Unlikely	Unlikely	Unlikely	Certainly not	Unlikely	Certainly not	Certainly not	Unlikely	Certainly not	Certainly not	Unlikely	Certainly not	Certainly not	Possibly
			Lithuania	Lithuania	-	-	b. Female	a. <10	b. Family Practice/GP	a. <40	Lithuania			<10% daily encounters	>50% daily encounters	>50% daily encounters	Few / Week	>50% daily encounters	>10% and <50% daily encounters	Not at all / Very rarely	Few / Week	Not at all / Very rarely	Not at all / Very rarely	Not at all / Very rarely	Not at all / Very rarely	Not at all / Very rarely	Not at all / Very rarely	Not at all / Very rarely	Few / Week	>50% daily encounters	>10% and <50% daily encounters	f. 96-100%				Unlikely	Likely	Possibly	Certainly not	Likely	Possibly	Unlikely	Always will	Possibly	Certainly not	Likely	Possibly	Certainly not	Always will
			Lithuania	Lithuania	-	-	b. Female	c. 21-30	d. Other	b. 41-50	Lithuania			Not at all / Very rarely	>10% and <50% daily encounters	<10% daily encounters	Not at all / Very rarely	Few / Week	Few / Week	Not at all / Very rarely	Not at all / Very rarely	Not at all / Very rarely	Not at all / Very rarely	Not at all / Very rarely	Not at all / Very rarely	Not at all / Very rarely	Not at all / Very rarely	Not at all / Very rarely	Not at all / Very rarely	Not at all / Very rarely	Not at all / Very rarely	a. 0-5%				Certainly not	Always will	Always will	Certainly not	Possibly	Possibly	Certainly not	Always will	Always will	Certainly not	Possibly	Possibly	Certainly not	Always will
			Lithuania	Lithuania	-	-	b. Female	c. 21-30	d. Other	b. 41-50	Lithuania			Few / Week	>50% daily encounters	>50% daily encounters	Few / Week	>50% daily encounters	>50% daily encounters	Few / Week	Few / Week	>50% daily encounters	>50% daily encounters	>50% daily encounters	>50% daily encounters	>50% daily encounters	>50% daily encounters	>50% daily encounters	Not at all / Very rarely	Not at all / Very rarely	Not at all / Very rarely	e. 76-95%				Possibly	Possibly	Possibly	Unlikely	Unlikely	Unlikely	Unlikely	Possibly	Possibly	Certainly not	Certainly not	Certainly not	Certainly not	Possibly
			Lithuania	Lithuania	-	-	b. Female	a. <10	b. Family Practice/GP	a. <40	Lithuania			Few / Week	>50% daily encounters	>50% daily encounters	Few / Week	>10% and <50% daily encounters	>10% and <50% daily encounters	<10% daily encounters	>50% daily encounters	>10% and <50% daily encounters	Not at all / Very rarely	Not at all / Very rarely	Not at all / Very rarely	<10% daily encounters	>50% daily encounters	>10% and <50% daily encounters	Not at all / Very rarely	Few / Week	Not at all / Very rarely	f. 96-100%				Unlikely	Possibly	Unlikely	Unlikely	Possibly	Unlikely	Possibly	Possibly	Possibly	Unlikely	Possibly	Unlikely	Certainly not	Unlikely
			Lithuania	Lithuania	-	-	b. Female	c. 21-30	a. Pediatrics	c. 51-60	Lithuania			<10% daily encounters	>50% daily encounters	>10% and <50% daily encounters	Few / Week	<10% daily encounters	Few / Week	<10% daily encounters	>10% and <50% daily encounters	<10% daily encounters	Few / Week	>10% and <50% daily encounters	<10% daily encounters	Few / Week	<10% daily encounters	<10% daily encounters	Not at all / Very rarely	Few / Week	Not at all / Very rarely	f. 96-100%				Likely	Likely	Likely	Unlikely	Unlikely	Unlikely	Always will	Always will	Always will	Certainly not	Unlikely	Certainly not	Likely	Possibly
			Lithuania	Lithuania	-	-	b. Female	a. <10	b. Family Practice/GP	a. <40	Lithuania			Few / Week	>50% daily encounters	>50% daily encounters	Not at all / Very rarely	Few / Week	Few / Week	Few / Week	Few / Week	Few / Week	Few / Week	Few / Week	Few / Week	Few / Week	Few / Week	Few / Week	Few / Week	Few / Week	Few / Week	e. 76-95%				Likely	Always will	Likely	Unlikely	Possibly	Unlikely	Always will	Always will	Always will	Possibly	Possibly	Possibly	Unlikely	Likely
			Lithuania	Lithuania	-	-	b. Female	a. <10	b. Family Practice/GP	a. <40	Lithuania			<10% daily encounters	>50% daily encounters	>10% and <50% daily encounters	Not at all / Very rarely	Not at all / Very rarely	Not at all / Very rarely	Not at all / Very rarely	Not at all / Very rarely	Not at all / Very rarely	Not at all / Very rarely	Not at all / Very rarely	Not at all / Very rarely	Not at all / Very rarely	Not at all / Very rarely	Not at all / Very rarely	Not at all / Very rarely	Few / Week	Not at all / Very rarely	f. 96-100%				Unlikely	Always will	Unlikely	Unlikely	Possibly	Unlikely	Possibly	Always will	Likely	Certainly not	Unlikely	Unlikely	Certainly not	Possibly
			Lithuania	Lithuania	-	-	b. Female	c. 21-30	d. Other	c. 51-60	Lithuania			Not at all / Very rarely	>10% and <50% daily encounters	<10% daily encounters	Few / Week	Few / Week	Few / Week	Not at all / Very rarely	Not at all / Very rarely	Not at all / Very rarely	Not at all / Very rarely	Not at all / Very rarely	Not at all / Very rarely	Not at all / Very rarely	Not at all / Very rarely	Not at all / Very rarely	Not at all / Very rarely	Few / Week	Few / Week	d. 51-75%				Certainly not	Certainly not	Certainly not	Certainly not	Certainly not	Certainly not	Certainly not	Certainly not	Certainly not	Certainly not	Certainly not	Certainly not	Certainly not	Certainly not
			Lithuania	Lithuania	-	-	b. Female	a. <10	b. Family Practice/GP	a. <40	Lithuania			>10% and <50% daily encounters	>50% daily encounters	>50% daily encounters	Few / Week	Few / Week	Few / Week	Not at all / Very rarely	Few / Week	Not at all / Very rarely	Not at all / Very rarely	Not at all / Very rarely	Not at all / Very rarely	Not at all / Very rarely	Not at all / Very rarely	Not at all / Very rarely	Not at all / Very rarely	Not at all / Very rarely	Not at all / Very rarely	f. 96-100%				Possibly	Always will	Likely	Certainly not	Unlikely	Certainly not	Possibly	Always will	Possibly	Certainly not	Certainly not	Certainly not	Certainly not	Always will
			Lithuania	Lithuania	-	-	b. Female	a. <10	d. Other	a. <40	Lithuania			Few / Week	>50% daily encounters	>10% and <50% daily encounters	Not at all / Very rarely	Few / Week	Not at all / Very rarely	Not at all / Very rarely	Not at all / Very rarely	Not at all / Very rarely	Not at all / Very rarely	Not at all / Very rarely	Not at all / Very rarely	Not at all / Very rarely	Not at all / Very rarely	Not at all / Very rarely	Not at all / Very rarely	Not at all / Very rarely	Not at all / Very rarely	f. 96-100%				Possibly	Likely	Possibly	Unlikely	Unlikely	Unlikely	Likely	Always will	Likely	Likely	Always will	Likely	Certainly not	Certainly not
			Lithuania	Lithuania	-	-	b. Female	b. 11-20	a. Pediatrics	a. <40	Lithuania			Few / Week	>50% daily encounters	>50% daily encounters	<10% daily encounters	>50% daily encounters	>50% daily encounters	Few / Week	>50% daily encounters	>50% daily encounters	Not at all / Very rarely	Few / Week	Few / Week	Few / Week	>50% daily encounters	>50% daily encounters	Not at all / Very rarely	>50% daily encounters	>10% and <50% daily encounters	d. 51-75%				Certainly not	Likely	Likely	Certainly not	Possibly	Unlikely	Unlikely	Likely	Possibly	Unlikely	Likely	Possibly	Certainly not	Possibly
			Lithuania	Lithuania	-	-	a. Male	a. <10	d. Other	a. <40	Lithuania			Not at all / Very rarely	Few / Week	Not at all / Very rarely	>10% and <50% daily encounters	>50% daily encounters	>50% daily encounters	Not at all / Very rarely	Not at all / Very rarely	Not at all / Very rarely	Not at all / Very rarely	Not at all / Very rarely	Not at all / Very rarely	Not at all / Very rarely	Not at all / Very rarely	Not at all / Very rarely	Not at all / Very rarely	Few / Week	Not at all / Very rarely	f. 96-100%				Certainly not	Always will	Likely	Certainly not	Always will	Certainly not	Always will	Always will	Always will	Certainly not	Certainly not	Certainly not	Certainly not	Certainly not
			Lithuania	Lithuania	-	-	b. Female	a. <10	b. Family Practice/GP	a. <40	Lithuania			Not at all / Very rarely	>50% daily encounters	>50% daily encounters	Not at all / Very rarely	<10% daily encounters	<10% daily encounters	Not at all / Very rarely	Not at all / Very rarely	Not at all / Very rarely	Not at all / Very rarely	Not at all / Very rarely	Not at all / Very rarely	Not at all / Very rarely	Not at all / Very rarely	Not at all / Very rarely	Not at all / Very rarely	Few / Week	Few / Week	e. 76-95%				Certainly not	Likely	Unlikely	Certainly not	Possibly	Certainly not	Certainly not	Likely	Unlikely	Certainly not	Possibly	Unlikely	Certainly not	Possibly
			Lithuania	Lithuania	-	-	b. Female	d. >31	d. Other	c. 51-60	Lithuania			Not at all / Very rarely	Few / Week	Not at all / Very rarely	Not at all / Very rarely	Not at all / Very rarely	Not at all / Very rarely	Few / Week	<10% daily encounters	Few / Week	Not at all / Very rarely	Not at all / Very rarely	Not at all / Very rarely	Not at all / Very rarely	Few / Week	Not at all / Very rarely	<10% daily encounters	<10% daily encounters	<10% daily encounters	a. 0-5%				Unlikely	Unlikely	Unlikely	Certainly not	Certainly not	Certainly not	Unlikely	Unlikely	Unlikely	Certainly not	Unlikely	Certainly not	Always will	Possibly
			Lithuania	Lithuania	-	-	b. Female	b. 11-20	b. Family Practice/GP	a. <40	Lithuania			Not at all / Very rarely	>50% daily encounters	>10% and <50% daily encounters	Few / Week	>50% daily encounters	>50% daily encounters	>50% daily encounters	>50% daily encounters	>50% daily encounters	Few / Week	>10% and <50% daily encounters	>10% and <50% daily encounters	Few / Week	>50% daily encounters	>10% and <50% daily encounters	Not at all / Very rarely	>50% daily encounters	>10% and <50% daily encounters	d. 51-75%				Certainly not	Always will	Likely	Certainly not	Unlikely	Unlikely	Always will	Always will	Always will	Possibly	Possibly	Possibly	Unlikely	Likely
			Lithuania	Lithuania	-	-	b. Female	a. <10	d. Other	a. <40	Lithuania			<10% daily encounters	>50% daily encounters	>10% and <50% daily encounters	Few / Week	Not at all / Very rarely	Not at all / Very rarely	Not at all / Very rarely	Not at all / Very rarely	Not at all / Very rarely	Not at all / Very rarely	Not at all / Very rarely	Not at all / Very rarely	Not at all / Very rarely	Not at all / Very rarely	Not at all / Very rarely	Not at all / Very rarely	Not at all / Very rarely	Not at all / Very rarely	a. 0-5%				Unlikely	Likely	Likely	Unlikely	Possibly	Possibly	Possibly	Possibly	Possibly	Certainly not	Certainly not	Certainly not	Unlikely	Possibly
			Lithuania	Lithuania	-	-	b. Female	d. >31	a. Pediatrics	e. >70	Lithuania			<10% daily encounters	>50% daily encounters	>10% and <50% daily encounters	Few / Week	>50% daily encounters	Few / Week	Few / Week	Few / Week	Few / Week	Few / Week	Few / Week	Few / Week	Not at all / Very rarely	Not at all / Very rarely	Not at all / Very rarely	Not at all / Very rarely	Few / Week	Few / Week	e. 76-95%				Possibly	Possibly	Possibly	Unlikely	Possibly	Unlikely	Possibly	Possibly	Possibly	Certainly not	Certainly not	Certainly not	Certainly not	Possibly
			Lithuania	Lithuania	-	-	b. Female	c. 21-30	d. Other	b. 41-50	Lithuania			Few / Week	>10% and <50% daily encounters	>10% and <50% daily encounters	>10% and <50% daily encounters	>10% and <50% daily encounters	<10% daily encounters	Few / Week	<10% daily encounters	Few / Week	Not at all / Very rarely	Not at all / Very rarely	Not at all / Very rarely	Not at all / Very rarely	<10% daily encounters	Not at all / Very rarely	Not at all / Very rarely	Not at all / Very rarely	Not at all / Very rarely	e. 76-95%				Possibly	Possibly	Possibly	Unlikely	Unlikely	Unlikely	Likely	Likely	Likely	Certainly not	Certainly not	Certainly not	Certainly not	Possibly
			Lithuania	Lithuania	-	-	b. Female	d. >31	b. Family Practice/GP	b. 41-50	Lithuania			Not at all / Very rarely	>50% daily encounters	>10% and <50% daily encounters	Not at all / Very rarely	Few / Week	Not at all / Very rarely	Not at all / Very rarely	>50% daily encounters	Not at all / Very rarely	Not at all / Very rarely	Not at all / Very rarely	Not at all / Very rarely	Not at all / Very rarely	Not at all / Very rarely	Not at all / Very rarely	Not at all / Very rarely	Not at all / Very rarely	Not at all / Very rarely	a. 0-5%				Certainly not	Unlikely	Unlikely	Certainly not	Certainly not	Certainly not	Unlikely	Possibly	Possibly	Certainly not	Unlikely	Unlikely	Certainly not	Possibly
			Lithuania	Lithuania	-	-	b. Female	b. 11-20	a. Pediatrics	b. 41-50	Lithuania			Few / Week	>50% daily encounters	>10% and <50% daily encounters	Not at all / Very rarely	>50% daily encounters	>10% and <50% daily encounters	Not at all / Very rarely	>10% and <50% daily encounters	>10% and <50% daily encounters	Not at all / Very rarely	Not at all / Very rarely	Not at all / Very rarely	Not at all / Very rarely	Not at all / Very rarely	Not at all / Very rarely	Not at all / Very rarely	Few / Week	Few / Week	a. 0-5%				Certainly not	Unlikely	Unlikely	Certainly not	Certainly not	Certainly not	Unlikely	Possibly	Possibly	Certainly not	Unlikely	Certainly not	Certainly not	Possibly
			Lithuania	Lithuania	-	-	b. Female	d. >31	d. Other	e. >70	Lithuania			Not at all / Very rarely	Not at all / Very rarely	Not at all / Very rarely	Not at all / Very rarely	Not at all / Very rarely	Not at all / Very rarely	Not at all / Very rarely	Not at all / Very rarely	Not at all / Very rarely	Not at all / Very rarely	Not at all / Very rarely	Not at all / Very rarely	Not at all / Very rarely	Not at all / Very rarely	Not at all / Very rarely	Not at all / Very rarely	Not at all / Very rarely	Not at all / Very rarely	a. 0-5%				Certainly not	Certainly not	Certainly not	Certainly not	Certainly not	Certainly not	Possibly	Possibly	Possibly	Certainly not	Certainly not	Certainly not	Certainly not	Possibly
			Lithuania	Lithuania	-	-	b. Female	c. 21-30	b. Family Practice/GP	b. 41-50	Lithuania			Not at all / Very rarely	Not at all / Very rarely	Not at all / Very rarely	Not at all / Very rarely	Few / Week	Not at all / Very rarely	Few / Week	Few / Week	Not at all / Very rarely	Not at all / Very rarely	Not at all / Very rarely	Not at all / Very rarely	Not at all / Very rarely	Not at all / Very rarely	Not at all / Very rarely	Not at all / Very rarely	Not at all / Very rarely	Not at all / Very rarely	a. 0-5%				Unlikely	Unlikely	Unlikely	Unlikely	Certainly not	Certainly not	Unlikely	Unlikely	Unlikely	Unlikely	Unlikely	Unlikely	Unlikely	Possibly
			Lithuania	Lithuania	-	-	b. Female	d. >31	d. Other	d. 61-70	Lithuania			>50% daily encounters	>50% daily encounters	>50% daily encounters	<10% daily encounters	>10% and <50% daily encounters	>50% daily encounters	>50% daily encounters	>50% daily encounters	>50% daily encounters	>50% daily encounters	>50% daily encounters	>50% daily encounters	<10% daily encounters	<10% daily encounters	<10% daily encounters	Not at all / Very rarely	Few / Week	>10% and <50% daily encounters	f. 96-100%				Always will	Always will	Always will	Likely	Likely	Likely	Likely	Likely	Possibly	Possibly	Possibly	Likely	Likely	Likely
			Lithuania	Lithuania	-	-	b. Female	d. >31	a. Pediatrics	d. 61-70	Lithuania			Not at all / Very rarely	>50% daily encounters	Few / Week	Not at all / Very rarely	<10% daily encounters	Few / Week	Not at all / Very rarely	Not at all / Very rarely	Not at all / Very rarely	Not at all / Very rarely	Not at all / Very rarely	Not at all / Very rarely	Not at all / Very rarely	Not at all / Very rarely	Not at all / Very rarely	Not at all / Very rarely	Not at all / Very rarely	Not at all / Very rarely	c. 26-50%				Possibly	Likely	Likely	Likely	Possibly	Possibly	Always will	Always will	Always will	Certainly not	Certainly not	Certainly not	Unlikely	Possibly
			Lithuania	Lithuania	-	-	a. Male	c. 21-30	b. Family Practice/GP	c. 51-60	Lithuania			Not at all / Very rarely	>50% daily encounters	>10% and <50% daily encounters	Not at all / Very rarely	Not at all / Very rarely	Not at all / Very rarely	Not at all / Very rarely	Not at all / Very rarely	>10% and <50% daily encounters	Not at all / Very rarely	Not at all / Very rarely	Not at all / Very rarely	Not at all / Very rarely	Few / Week	Not at all / Very rarely	Few / Week	>50% daily encounters	<10% daily encounters	d. 51-75%				Unlikely	Unlikely	Unlikely	Certainly not	Certainly not	Certainly not	Always will	Always will	Certainly not	Certainly not	Certainly not	Certainly not	Unlikely	Possibly
			Lithuania	Lithuania	-	-	b. Female	a. <10	b. Family Practice/GP	a. <40	Lithuania			Not at all / Very rarely	>50% daily encounters	>10% and <50% daily encounters	Not at all / Very rarely	<10% daily encounters	<10% daily encounters	Not at all / Very rarely	Not at all / Very rarely	Not at all / Very rarely	Not at all / Very rarely	Not at all / Very rarely	Not at all / Very rarely	Not at all / Very rarely	Not at all / Very rarely	Not at all / Very rarely	Not at all / Very rarely	Not at all / Very rarely	Not at all / Very rarely	a. 0-5%				Unlikely	Unlikely	Unlikely	Certainly not	Certainly not	Certainly not	Unlikely	Possibly	Possibly	Unlikely	Possibly	Unlikely	Unlikely	Possibly
			Lithuania	Lithuania	-	-	b. Female	a. <10	b. Family Practice/GP	a. <40	Lithuania			<10% daily encounters	>50% daily encounters	>10% and <50% daily encounters	Not at all / Very rarely	<10% daily encounters	<10% daily encounters	Few / Week	>10% and <50% daily encounters	<10% daily encounters	Not at all / Very rarely	Not at all / Very rarely	Not at all / Very rarely	Not at all / Very rarely	Not at all / Very rarely	Not at all / Very rarely	Not at all / Very rarely	Not at all / Very rarely	Not at all / Very rarely	e. 76-95%				Possibly	Likely	Possibly	Unlikely	Possibly	Unlikely	Always will	Always will	Always will	Possibly	Likely	Possibly	Unlikely	Possibly
			Lithuania	Lithuania	-	-	b. Female	c. 21-30	b. Family Practice/GP	c. 51-60	Lithuania			<10% daily encounters	>50% daily encounters	<10% daily encounters	Few / Week	Few / Week	Few / Week	Not at all / Very rarely	Few / Week	Few / Week	<10% daily encounters	<10% daily encounters	<10% daily encounters	<10% daily encounters	<10% daily encounters	<10% daily encounters	Few / Week	Few / Week	Few / Week	b. 5-25%				Unlikely	Unlikely	Unlikely	Unlikely	Unlikely	Unlikely	Possibly	Possibly	Possibly	Certainly not	Certainly not	Certainly not	Unlikely	Possibly
			Lithuania	Lithuania	-	-	a. Male	a. <10	b. Family Practice/GP	a. <40	Lithuania			Few / Week	>10% and <50% daily encounters	<10% daily encounters	Not at all / Very rarely	>10% and <50% daily encounters	Few / Week	Not at all / Very rarely	Not at all / Very rarely	Not at all / Very rarely	Not at all / Very rarely	Not at all / Very rarely	Not at all / Very rarely	Not at all / Very rarely	Not at all / Very rarely	Not at all / Very rarely	Not at all / Very rarely	Not at all / Very rarely	Not at all / Very rarely	d. 51-75%				Possibly	Possibly	Possibly	Unlikely	Possibly	Possibly	Likely	Likely	Likely	Unlikely	Unlikely	Unlikely	Possibly	Possibly
			Lithuania	Lithuania	-	-	b. Female	d. >31	a. Pediatrics	c. 51-60	Lithuania			>10% and <50% daily encounters	>50% daily encounters	>10% and <50% daily encounters	Few / Week	Few / Week	Few / Week	Not at all / Very rarely	Few / Week	Not at all / Very rarely	Not at all / Very rarely	Not at all / Very rarely	Not at all / Very rarely	Not at all / Very rarely	Not at all / Very rarely	Not at all / Very rarely	Not at all / Very rarely	Not at all / Very rarely	Not at all / Very rarely	b. 5-25%				Possibly	Likely	Likely	Certainly not	Certainly not	Certainly not	Possibly	Unlikely	Unlikely	Certainly not	Certainly not	Certainly not	Possibly	Possibly
			Lithuania	Lithuania	-	-	b. Female	a. <10	b. Family Practice/GP	a. <40	Lithuania			<10% daily encounters	>50% daily encounters	>10% and <50% daily encounters	Not at all / Very rarely	>10% and <50% daily encounters	>10% and <50% daily encounters	Few / Week	<10% daily encounters	<10% daily encounters	Not at all / Very rarely	Not at all / Very rarely	Not at all / Very rarely	Not at all / Very rarely	Not at all / Very rarely	Not at all / Very rarely	Not at all / Very rarely	Not at all / Very rarely	Not at all / Very rarely	e. 76-95%				Unlikely	Possibly	Unlikely	Certainly not	Unlikely	Certainly not	Likely	Likely	Likely	Possibly	Possibly	Possibly	Certainly not	Possibly
			Lithuania	Lithuania	-	-	b. Female	a. <10	a. Pediatrics	a. <40	Lithuania			Not at all / Very rarely	>10% and <50% daily encounters	Few / Week	Not at all / Very rarely	Few / Week	Few / Week	Not at all / Very rarely	Few / Week	Not at all / Very rarely	Not at all / Very rarely	Few / Week	Few / Week	Not at all / Very rarely	Few / Week	Not at all / Very rarely	Not at all / Very rarely	Few / Week	Not at all / Very rarely	b. 5-25%				Possibly	Possibly	Possibly	Unlikely	Unlikely	Unlikely	Unlikely	Unlikely	Unlikely	Unlikely	Unlikely	Unlikely	Unlikely	Unlikely
			Lithuania	Lithuania	-	-	b. Female	d. >31	b. Family Practice/GP	c. 51-60	Lithuania			>10% and <50% daily encounters	>50% daily encounters	>10% and <50% daily encounters	<10% daily encounters	>10% and <50% daily encounters	<10% daily encounters	<10% daily encounters	<10% daily encounters	<10% daily encounters	Few / Week	<10% daily encounters	Few / Week	<10% daily encounters	<10% daily encounters	<10% daily encounters	Not at all / Very rarely	<10% daily encounters	<10% daily encounters	c. 26-50%				Possibly	Possibly	Possibly	Possibly	Possibly	Possibly	Possibly	Possibly	Possibly	Unlikely	Possibly	Unlikely	Possibly	Possibly
			Lithuania	Lithuania	-	-	b. Female	c. 21-30	b. Family Practice/GP	c. 51-60	Lithuania			<10% daily encounters	>50% daily encounters	>50% daily encounters	<10% daily encounters	>50% daily encounters	>50% daily encounters	<10% daily encounters	>10% and <50% daily encounters	>10% and <50% daily encounters	>10% and <50% daily encounters	>50% daily encounters	>50% daily encounters	<10% daily encounters	>10% and <50% daily encounters	>50% daily encounters	Not at all / Very rarely	Not at all / Very rarely	Not at all / Very rarely	c. 26-50%				Possibly	Likely	Likely	Certainly not	Possibly	Unlikely	Unlikely	Likely	Possibly	Certainly not	Possibly	Certainly not	Certainly not	Possibly
			Lithuania	Lithuania	-	-	b. Female	a. <10	b. Family Practice/GP	a. <40	Lithuania			<10% daily encounters	>50% daily encounters	>10% and <50% daily encounters	Not at all / Very rarely	Few / Week	Not at all / Very rarely	Few / Week	Few / Week	Few / Week	Not at all / Very rarely	Not at all / Very rarely	Not at all / Very rarely	Not at all / Very rarely	Few / Week	Few / Week	Not at all / Very rarely	Few / Week	Few / Week	c. 26-50%				Likely	Likely	Likely	Possibly	Possibly	Possibly	Likely	Likely	Likely	Unlikely	Unlikely	Possibly	Certainly not	Possibly
			Lithuania	Lithuania	-	-	b. Female	c. 21-30	b. Family Practice/GP	c. 51-60	Lithuania			<10% daily encounters	>50% daily encounters	>50% daily encounters	Not at all / Very rarely	Few / Week	Few / Week	Few / Week	<10% daily encounters	<10% daily encounters	Not at all / Very rarely	Not at all / Very rarely	Not at all / Very rarely	Not at all / Very rarely	Not at all / Very rarely	Not at all / Very rarely	Not at all / Very rarely	>50% daily encounters	>10% and <50% daily encounters	e. 76-95%				Certainly not	Likely	Possibly	Certainly not	Possibly	Unlikely	Certainly not	Possibly	Possibly	Certainly not	Likely	Unlikely	Unlikely	Always will
			Lithuania	Lithuania	-	-	b. Female	c. 21-30	a. Pediatrics	c. 51-60	Lithuania			>10% and <50% daily encounters	>50% daily encounters	>10% and <50% daily encounters	<10% daily encounters	<10% daily encounters	<10% daily encounters	Few / Week	Few / Week	Few / Week	Not at all / Very rarely	Not at all / Very rarely	Not at all / Very rarely	Few / Week	Not at all / Very rarely	Not at all / Very rarely	Few / Week	Not at all / Very rarely	Few / Week	a. 0-5%				Unlikely	Possibly	Unlikely	Unlikely	Possibly	Unlikely	Possibly	Possibly	Possibly	Certainly not	Unlikely	Certainly not	Possibly	Possibly
			Lithuania	Lithuania	-	-	b. Female	d. >31	b. Family Practice/GP	c. 51-60	Lithuania			<10% daily encounters	>50% daily encounters	>10% and <50% daily encounters	<10% daily encounters	<10% daily encounters	<10% daily encounters	<10% daily encounters	>10% and <50% daily encounters	>10% and <50% daily encounters	<10% daily encounters	>10% and <50% daily encounters	>10% and <50% daily encounters	Few / Week	>10% and <50% daily encounters	>10% and <50% daily encounters	Few / Week	<10% daily encounters	Few / Week	b. 5-25%				Unlikely	Likely	Likely	Unlikely	Likely	Likely	Likely	Always will	Likely	Certainly not	Likely	Possibly	Unlikely	Likely
			Lithuania	Lithuania	-	-	b. Female	d. >31	a. Pediatrics	c. 51-60	Lithuania			>10% and <50% daily encounters	>50% daily encounters	>10% and <50% daily encounters	>10% and <50% daily encounters	<10% daily encounters	<10% daily encounters	<10% daily encounters	<10% daily encounters	<10% daily encounters	Few / Week	<10% daily encounters	<10% daily encounters	>10% and <50% daily encounters	>10% and <50% daily encounters	>10% and <50% daily encounters	Not at all / Very rarely	Not at all / Very rarely	Not at all / Very rarely	e. 76-95%				Always will	Likely	Possibly	Certainly not	Likely	Unlikely	Likely	Likely	Likely	Certainly not	Unlikely	Certainly not	Unlikely	Likely
			Lithuania	Lithuania	-	-	b. Female	d. >31	a. Pediatrics	d. 61-70	Lithuania			<10% daily encounters	>50% daily encounters	>10% and <50% daily encounters	Not at all / Very rarely	Not at all / Very rarely	Not at all / Very rarely	Not at all / Very rarely	Few / Week	Few / Week	Not at all / Very rarely	Not at all / Very rarely	Not at all / Very rarely	Few / Week	Few / Week	Few / Week	Not at all / Very rarely	Not at all / Very rarely	Few / Week	b. 5-25%				Certainly not	Unlikely	Certainly not	Unlikely	Unlikely	Certainly not	Possibly	Possibly	Certainly not	Certainly not	Certainly not	Certainly not	Certainly not	Likely
			Lithuania	Lithuania	-	-	b. Female	a. <10	b. Family Practice/GP	a. <40	Lithuania			<10% daily encounters	>10% and <50% daily encounters	>10% and <50% daily encounters	Few / Week	<10% daily encounters	Few / Week	Not at all / Very rarely	Few / Week	Few / Week	Few / Week	<10% daily encounters	Few / Week	Not at all / Very rarely	Few / Week	Not at all / Very rarely	Not at all / Very rarely	Few / Week	Not at all / Very rarely	d. 51-75%				Likely	Always will	Likely	Likely	Likely	Likely	Likely	Likely	Likely	Certainly not	Likely	Unlikely	Certainly not	Likely
			Lithuania	Lithuania	-	-	b. Female	d. >31	a. Pediatrics	d. 61-70	Lithuania			>10% and <50% daily encounters	>50% daily encounters	<10% daily encounters	<10% daily encounters	<10% daily encounters	Few / Week	>10% and <50% daily encounters	>10% and <50% daily encounters	<10% daily encounters	Few / Week	<10% daily encounters	Few / Week	<10% daily encounters	>10% and <50% daily encounters	<10% daily encounters	Not at all / Very rarely	Not at all / Very rarely	Not at all / Very rarely	f. 96-100%				Likely	Possibly	Always will	Unlikely	Likely	Unlikely	Always will	Likely	Likely	Unlikely	Possibly	Unlikely	Unlikely	Possibly
			Lithuania	Lithuania	-	-	b. Female	c. 21-30	a. Pediatrics	c. 51-60	Lithuania			<10% daily encounters	>50% daily encounters	>10% and <50% daily encounters	Not at all / Very rarely	<10% daily encounters	<10% daily encounters	Not at all / Very rarely	Not at all / Very rarely	Not at all / Very rarely	Not at all / Very rarely	Not at all / Very rarely	Not at all / Very rarely	Not at all / Very rarely	Not at all / Very rarely	Not at all / Very rarely	Not at all / Very rarely	Not at all / Very rarely	Not at all / Very rarely	a. 0-5%				Certainly not	Likely	Possibly	Certainly not	Possibly	Unlikely	Unlikely	Always will	Likely	Certainly not	Possibly	Unlikely	Unlikely	Likely
			Lithuania	Lithuania	-	-	b. Female	a. <10	b. Family Practice/GP	a. <40	Lithuania			>10% and <50% daily encounters	>50% daily encounters	>10% and <50% daily encounters	<10% daily encounters	>10% and <50% daily encounters	<10% daily encounters	<10% daily encounters	<10% daily encounters	<10% daily encounters	Not at all / Very rarely	Not at all / Very rarely	Not at all / Very rarely	Not at all / Very rarely	Not at all / Very rarely	Not at all / Very rarely	Not at all / Very rarely	Not at all / Very rarely	Not at all / Very rarely	a. 0-5%				Unlikely	Possibly	Possibly	Likely	Likely	Likely	Always will	Always will	Always will	Likely	Likely	Likely	Unlikely	Unlikely
			Lithuania	Lithuania	-	-	b. Female	d. >31	b. Family Practice/GP	d. 61-70	Lithuania			Few / Week	>10% and <50% daily encounters	<10% daily encounters	Few / Week	<10% daily encounters	Few / Week	Few / Week	<10% daily encounters	Few / Week	<10% daily encounters	Not at all / Very rarely	Not at all / Very rarely	<10% daily encounters	<10% daily encounters	Few / Week	Few / Week	<10% daily encounters	Few / Week	c. 26-50%				Possibly	Possibly	Unlikely	Unlikely	Possibly	Unlikely	Possibly	Possibly	Possibly	Unlikely	Unlikely	Unlikely	Possibly	Likely
			Lithuania	Lithuania	-	-	b. Female	a. <10	b. Family Practice/GP	a. <40	Lithuania			<10% daily encounters	>50% daily encounters	>10% and <50% daily encounters	Few / Week	<10% daily encounters	<10% daily encounters	Few / Week	<10% daily encounters	<10% daily encounters	Few / Week	<10% daily encounters	<10% daily encounters	Not at all / Very rarely	Few / Week	Few / Week	Not at all / Very rarely	Few / Week	Few / Week	d. 51-75%				Possibly	Always will	Likely	Certainly not	Certainly not	Certainly not	Likely	Always will	Always will	Unlikely	Possibly	Possibly	Unlikely	Unlikely
			Lithuania	Lithuania	-	-	b. Female	a. <10	b. Family Practice/GP	a. <40	Lithuania			>10% and <50% daily encounters	>50% daily encounters	>50% daily encounters	>10% and <50% daily encounters	>50% daily encounters	>10% and <50% daily encounters	<10% daily encounters	<10% daily encounters	<10% daily encounters	Not at all / Very rarely	Not at all / Very rarely	Not at all / Very rarely	Not at all / Very rarely	Not at all / Very rarely	Not at all / Very rarely	Not at all / Very rarely	Few / Week	Not at all / Very rarely	a. 0-5%				Likely	Always will	Always will	Certainly not	Certainly not	Certainly not	Always will	Always will	Always will	Unlikely	Likely	Possibly	Certainly not	Unlikely
			Lithuania	Lithuania	-	-	b. Female	a. <10	b. Family Practice/GP	b. 41-50	Lithuania			<10% daily encounters	>50% daily encounters	<10% daily encounters	Not at all / Very rarely	Few / Week	Few / Week	Not at all / Very rarely	Not at all / Very rarely	Not at all / Very rarely	Not at all / Very rarely	Not at all / Very rarely	Not at all / Very rarely	Not at all / Very rarely	Not at all / Very rarely	Not at all / Very rarely	Not at all / Very rarely	Not at all / Very rarely	Not at all / Very rarely	a. 0-5%				Always will	Always will	Always will	Certainly not	Unlikely	Certainly not	Certainly not	Certainly not	Certainly not	Certainly not	Certainly not	Certainly not	Unlikely	Possibly
			Lithuania	Lithuania	-	-	b. Female	c. 21-30	a. Pediatrics	c. 51-60	Lithuania			>10% and <50% daily encounters	>50% daily encounters	>10% and <50% daily encounters	<10% daily encounters	<10% daily encounters	<10% daily encounters	Few / Week	Few / Week	Few / Week	Not at all / Very rarely	Not at all / Very rarely	Not at all / Very rarely	Few / Week	Not at all / Very rarely	Not at all / Very rarely	Few / Week	Not at all / Very rarely	Few / Week	a. 0-5%				Unlikely	Possibly	Unlikely	Unlikely	Possibly	Unlikely	Possibly	Possibly	Possibly	Certainly not	Unlikely	Certainly not	Possibly	Possibly
			Lithuania	Lithuania	-	-	b. Female	a. <10	b. Family Practice/GP	a. <40	Lithuania			<10% daily encounters	>50% daily encounters	>10% and <50% daily encounters	Not at all / Very rarely	Few / Week	Not at all / Very rarely	Few / Week	Few / Week	Few / Week	Not at all / Very rarely	Not at all / Very rarely	Not at all / Very rarely	Not at all / Very rarely	Few / Week	Few / Week	Not at all / Very rarely	Few / Week	Few / Week	c. 26-50%				Likely	Likely	Likely	Possibly	Possibly	Possibly	Likely	Likely	Likely	Unlikely	Unlikely	Possibly	Certainly not	Possibly
			Lithuania	Lithuania	-	-	b. Female	c. 21-30	b. Family Practice/GP	c. 51-60	Lithuania			<10% daily encounters	>50% daily encounters	>50% daily encounters	<10% daily encounters	>50% daily encounters	>50% daily encounters	<10% daily encounters	>10% and <50% daily encounters	>10% and <50% daily encounters	>10% and <50% daily encounters	>50% daily encounters	>50% daily encounters	<10% daily encounters	>10% and <50% daily encounters	>50% daily encounters	Not at all / Very rarely	Not at all / Very rarely	Not at all / Very rarely	c. 26-50%				Possibly	Likely	Likely	Certainly not	Possibly	Unlikely	Unlikely	Likely	Possibly	Certainly not	Possibly	Certainly not	Certainly not	Possibly
			Lithuania	Lithuania	-	-	b. Female	d. >31	b. Family Practice/GP	c. 51-60	Lithuania			>10% and <50% daily encounters	>50% daily encounters	>10% and <50% daily encounters	<10% daily encounters	>10% and <50% daily encounters	<10% daily encounters	<10% daily encounters	<10% daily encounters	<10% daily encounters	Few / Week	<10% daily encounters	Few / Week	<10% daily encounters	<10% daily encounters	<10% daily encounters	Not at all / Very rarely	<10% daily encounters	<10% daily encounters	c. 26-50%				Possibly	Possibly	Possibly	Possibly	Possibly	Possibly	Possibly	Possibly	Possibly	Unlikely	Possibly	Possibly	Certainly not	Possibly
			Lithuania	Lithuania	-	-	b. Female	a. <10	a. Pediatrics	a. <40	Lithuania			Not at all / Very rarely	>10% and <50% daily encounters	Few / Week	Not at all / Very rarely	Few / Week	Few / Week	Not at all / Very rarely	Few / Week	Not at all / Very rarely	Not at all / Very rarely	Few / Week	Few / Week	Not at all / Very rarely	Few / Week	Not at all / Very rarely	Not at all / Very rarely	Few / Week	Not at all / Very rarely	d. 51-75%				Possibly	Possibly	Possibly	Unlikely	Unlikely	Unlikely	Unlikely	Unlikely	Unlikely	Unlikely	Unlikely	Unlikely	Unlikely	Unlikely
			Lithuania	Lithuania	-	-	b. Female	a. <10	b. Family Practice/GP	a. <40	Lithuania			<10% daily encounters	>50% daily encounters	>10% and <50% daily encounters	Not at all / Very rarely	>10% and <50% daily encounters	>10% and <50% daily encounters	Few / Week	<10% daily encounters	<10% daily encounters	Not at all / Very rarely	Not at all / Very rarely	Not at all / Very rarely	Not at all / Very rarely	Not at all / Very rarely	Not at all / Very rarely	Not at all / Very rarely	Not at all / Very rarely	Not at all / Very rarely	e. 76-95%				Unlikely	Possibly	Unlikely	Certainly not	Unlikely	Certainly not	Likely	Likely	Likely	Possibly	Possibly	Possibly	Certainly not	Possibly
			Lithuania	Lithuania	-	-	b. Female	d. >31	a. Pediatrics	e. >70	Lithuania			Few / Week	>10% and <50% daily encounters	Not at all / Very rarely	Few / Week	Few / Week	Not at all / Very rarely	Not at all / Very rarely	Few / Week	Not at all / Very rarely	Not at all / Very rarely	Not at all / Very rarely	Not at all / Very rarely	Few / Week	Few / Week	Not at all / Very rarely	Not at all / Very rarely	Not at all / Very rarely	Not at all / Very rarely	d. 51-75%				Always will	Always will	Always will	Certainly not	Possibly	Certainly not	Certainly not	Possibly	Certainly not	Certainly not	Unlikely	Certainly not	Certainly not	Possibly
			Lithuania	Lithuania	-	-	b. Female	a. <10	b. Family Practice/GP	a. <40	Lithuania			Not at all / Very rarely	>50% daily encounters	>10% and <50% daily encounters	Not at all / Very rarely	<10% daily encounters	<10% daily encounters	Not at all / Very rarely	Not at all / Very rarely	Not at all / Very rarely	Not at all / Very rarely	Not at all / Very rarely	Not at all / Very rarely	Not at all / Very rarely	Not at all / Very rarely	Not at all / Very rarely	Not at all / Very rarely	Not at all / Very rarely	Not at all / Very rarely	a. 0-5%				Unlikely	Unlikely	Unlikely	Certainly not	Certainly not	Certainly not	Unlikely	Possibly	Possibly	Unlikely	Possibly	Unlikely	Unlikely	Possibly
			Lithuania	Lithuania	-	-	a. Male	a. <10	b. Family Practice/GP	a. <40	Lithuania			Few / Week	>10% and <50% daily encounters	<10% daily encounters	Not at all / Very rarely	>10% and <50% daily encounters	Few / Week	Not at all / Very rarely	Not at all / Very rarely	Not at all / Very rarely	Not at all / Very rarely	Not at all / Very rarely	Not at all / Very rarely	Not at all / Very rarely	Not at all / Very rarely	Not at all / Very rarely	Not at all / Very rarely	Not at all / Very rarely	Not at all / Very rarely	d. 51-75%				Possibly	Possibly	Possibly	Unlikely	Possibly	Possibly	Likely	Likely	Likely	Unlikely	Unlikely	Unlikely	Possibly	Possibly
			Lithuania	Lithuania	-	-	b. Female	a. <10	c. Internal Medicine	a. <40	Sweden			<10% daily encounters	>10% and <50% daily encounters	>10% and <50% daily encounters	Few / Week	<10% daily encounters	Few / Week	Few / Week	Few / Week	Few / Week	Few / Week	Few / Week	Few / Week	Few / Week	Few / Week	Few / Week	<10% daily encounters	>10% and <50% daily encounters	<10% daily encounters	b. 5-25%				Unlikely	Possibly	Unlikely	Certainly not	Unlikely	Unlikely	Unlikely	Possibly	Unlikely	Possibly	Likely	Unlikely	Certainly not	Possibly
			Lithuania	Lithuania	-	-	b. Female	a. <10	b. Family Practice/GP	a. <40	Lithuania			<10% daily encounters	>50% daily encounters	>10% and <50% daily encounters	Not at all / Very rarely	<10% daily encounters	<10% daily encounters	Few / Week	>10% and <50% daily encounters	<10% daily encounters	Not at all / Very rarely	Not at all / Very rarely	Not at all / Very rarely	Not at all / Very rarely	Not at all / Very rarely	Not at all / Very rarely	Not at all / Very rarely	Not at all / Very rarely	Not at all / Very rarely	e. 76-95%				Possibly	Likely	Possibly	Unlikely	Possibly	Unlikely	Always will	Always will	Always will	Possibly	Likely	Possibly	Unlikely	Possibly
			Lithuania	Lithuania	-	-	b. Female	c. 21-30	b. Family Practice/GP	c. 51-60	Lithuania			<10% daily encounters	>50% daily encounters	<10% daily encounters	Few / Week	Few / Week	Few / Week	Not at all / Very rarely	Few / Week	Few / Week	<10% daily encounters	<10% daily encounters	<10% daily encounters	<10% daily encounters	<10% daily encounters	<10% daily encounters	Few / Week	Few / Week	Few / Week	b. 5-25%				Unlikely	Unlikely	Unlikely	Unlikely	Unlikely	Unlikely	Possibly	Possibly	Possibly	Certainly not	Certainly not	Certainly not	Unlikely	Possibly
			Lithuania	Lithuania	-	-	b. Female	c. 21-30	d. Other	b. 41-50	Lithuania			Not at all / Very rarely	Not at all / Very rarely	Not at all / Very rarely	Not at all / Very rarely	Not at all / Very rarely	Not at all / Very rarely	Not at all / Very rarely	Not at all / Very rarely	Not at all / Very rarely	Not at all / Very rarely	Not at all / Very rarely	Not at all / Very rarely	Not at all / Very rarely	Not at all / Very rarely	Not at all / Very rarely	Not at all / Very rarely	Not at all / Very rarely	Not at all / Very rarely	a. 0-5%				Unlikely	Unlikely	Unlikely	Certainly not	Possibly	Certainly not	Certainly not	Unlikely	Possibly	Likely	Likely	Certainly not	Always will	Possibly
			Lithuania	Lithuania	-	-	b. Female	a. <10	d. Other	a. <40	Lithuania			>50% daily encounters	>50% daily encounters	>50% daily encounters	>10% and <50% daily encounters	>10% and <50% daily encounters	>10% and <50% daily encounters	>50% daily encounters	>50% daily encounters	>50% daily encounters	>10% and <50% daily encounters	>50% daily encounters	>50% daily encounters	>10% and <50% daily encounters	>10% and <50% daily encounters	>10% and <50% daily encounters	>10% and <50% daily encounters	>10% and <50% daily encounters	>10% and <50% daily encounters	f. 96-100%				Certainly not	Unlikely	Certainly not	Possibly	Possibly	Possibly	Likely	Possibly	Certainly not	Possibly	Likely	Likely	Unlikely	Likely
			Lithuania	Lithuania	-	-	b. Female	b. 11-20	d. Other	a. <40	Lithuania			<10% daily encounters	>50% daily encounters	>50% daily encounters	Not at all / Very rarely	Few / Week	Few / Week	>10% and <50% daily encounters	>10% and <50% daily encounters	>10% and <50% daily encounters	Few / Week	Few / Week	Few / Week	Not at all / Very rarely	Not at all / Very rarely	Not at all / Very rarely	Not at all / Very rarely	Not at all / Very rarely	Not at all / Very rarely	a. 0-5%				Unlikely	Unlikely	Unlikely	Unlikely	Unlikely	Unlikely	Possibly	Likely	Possibly	Possibly	Possibly	Possibly	Possibly	Possibly
			Lithuania	Lithuania	-	-	b. Female	d. >31	b. Family Practice/GP	c. 51-60	Germany			Not at all / Very rarely	Not at all / Very rarely	Not at all / Very rarely	Not at all / Very rarely	<10% daily encounters	Not at all / Very rarely	>50% daily encounters	>10% and <50% daily encounters	<10% daily encounters	Not at all / Very rarely	<10% daily encounters	<10% daily encounters	>10% and <50% daily encounters	<10% daily encounters	Few / Week	<10% daily encounters	Few / Week	Not at all / Very rarely	c. 26-50%				Certainly not	Certainly not	Unlikely	Certainly not	Certainly not	Likely	Possibly	Possibly	Certainly not	Unlikely	Possibly	Certainly not	Unlikely	Possibly
			Lithuania	Lithuania	-	-	b. Female	c. 21-30	b. Family Practice/GP	b. 41-50	Lithuania			Not at all / Very rarely	Not at all / Very rarely	Not at all / Very rarely	Not at all / Very rarely	Few / Week	Not at all / Very rarely	Few / Week	Few / Week	Few / Week	Not at all / Very rarely	Not at all / Very rarely	Not at all / Very rarely	Not at all / Very rarely	Not at all / Very rarely	Not at all / Very rarely	Not at all / Very rarely	Not at all / Very rarely	Not at all / Very rarely	a. 0-5%				Unlikely	Possibly	Unlikely	Certainly not	Possibly	Unlikely	Unlikely	Possibly	Unlikely	Certainly not	Unlikely	Unlikely	Certainly not	Unlikely
			Lithuania	Lithuania	-	-	a. Male	a. <10	b. Family Practice/GP	b. 41-50	Lithuania			<10% daily encounters	>10% and <50% daily encounters	>10% and <50% daily encounters	<10% daily encounters	<10% daily encounters	<10% daily encounters	<10% daily encounters	<10% daily encounters	<10% daily encounters	Not at all / Very rarely	Few / Week	Few / Week	Not at all / Very rarely	Few / Week	Few / Week	Not at all / Very rarely	Not at all / Very rarely	Not at all / Very rarely	b. 5-25%				Likely	Likely	Likely	Possibly	Likely	Likely	Possibly	Likely	Possibly	Unlikely	Possibly	Possibly	Certainly not	Possibly
			Lithuania	Lithuania	-	-	b. Female	d. >31	c. Internal Medicine	d. 61-70	Lithuania			<10% daily encounters	>50% daily encounters	>10% and <50% daily encounters	Not at all / Very rarely	Not at all / Very rarely	Not at all / Very rarely	Not at all / Very rarely	Not at all / Very rarely	Not at all / Very rarely	Not at all / Very rarely	Not at all / Very rarely	Not at all / Very rarely	Not at all / Very rarely	Not at all / Very rarely	Not at all / Very rarely	Not at all / Very rarely	Not at all / Very rarely	Not at all / Very rarely	a. 0-5%				Likely	Likely	Likely	Unlikely	Unlikely	Unlikely	Likely	Always will	Likely	Possibly	Likely	Possibly	Certainly not	Possibly
			Lithuania	Lithuania	-	-	b. Female	d. >31	d. Other	c. 51-60	Lithuania			Not at all / Very rarely	<10% daily encounters	>10% and <50% daily encounters	Not at all / Very rarely	Not at all / Very rarely	Not at all / Very rarely	Not at all / Very rarely	Not at all / Very rarely	Not at all / Very rarely	Not at all / Very rarely	Not at all / Very rarely	Not at all / Very rarely	Not at all / Very rarely	Not at all / Very rarely	Not at all / Very rarely	Not at all / Very rarely	Not at all / Very rarely	Not at all / Very rarely	b. 5-25%				Likely	Likely	Likely	Unlikely	Unlikely	Unlikely	Likely	Likely	Likely	Certainly not	Certainly not	Certainly not	Certainly not	Certainly not
			Lithuania	Lithuania	-	-	b. Female	a. <10	b. Family Practice/GP	a. <40	Lithuania			Not at all / Very rarely	Few / Week	Few / Week	Not at all / Very rarely	<10% daily encounters	Few / Week	Not at all / Very rarely	Not at all / Very rarely	Not at all / Very rarely	Not at all / Very rarely	Not at all / Very rarely	Not at all / Very rarely	Not at all / Very rarely	Not at all / Very rarely	Not at all / Very rarely	Not at all / Very rarely	Few / Week	Few / Week	e. 76-95%				Certainly not	Possibly	Unlikely	Certainly not	Likely	Unlikely	Certainly not	Possibly	Unlikely	Certainly not	Likely	Unlikely	Unlikely	Always will
			Lithuania	Lithuania	-	-	b. Female	c. 21-30	d. Other	c. 51-60	Lithuania			Not at all / Very rarely	Few / Week	Few / Week	Not at all / Very rarely	Few / Week	Not at all / Very rarely	Not at all / Very rarely	Not at all / Very rarely	Not at all / Very rarely	Not at all / Very rarely	Not at all / Very rarely	Not at all / Very rarely	Not at all / Very rarely	Few / Week	Few / Week	Not at all / Very rarely	Few / Week	Few / Week	c. 26-50%				Likely	Likely	Likely	Unlikely	Unlikely	Unlikely	Likely	Likely	Likely	Certainly not	Certainly not	Certainly not	Certainly not	Certainly not
			Lithuania	Lithuania	-	-	b. Female	d. >31	b. Family Practice/GP	d. 61-70	Lithuania			Few / Week	>50% daily encounters	>10% and <50% daily encounters	Not at all / Very rarely	Few / Week	Few / Week	Few / Week	Few / Week	Few / Week	Not at all / Very rarely	Few / Week	Not at all / Very rarely	Not at all / Very rarely	Not at all / Very rarely	Not at all / Very rarely	Not at all / Very rarely	Few / Week	Not at all / Very rarely	c. 26-50%				Possibly	Possibly	Likely	Possibly	Possibly	Possibly	Always will	Always will	Always will	Possibly	Likely	Unlikely	Possibly	Possibly
			Lithuania	Lithuania	-	-	b. Female	a. <10	b. Family Practice/GP	a. <40	Lithuania			Few / Week	>50% daily encounters	>50% daily encounters	Few / Week	Few / Week	Few / Week	Not at all / Very rarely	Not at all / Very rarely	Not at all / Very rarely	Not at all / Very rarely	Not at all / Very rarely	Not at all / Very rarely	Not at all / Very rarely	Not at all / Very rarely	Not at all / Very rarely	Not at all / Very rarely	Not at all / Very rarely	Not at all / Very rarely	e. 76-95%				Likely	Likely	Likely	Unlikely	Possibly	Unlikely	Possibly	Possibly	Possibly	Certainly not	Unlikely	Certainly not	Certainly not	Possibly
			Lithuania	Lithuania	-	-	b. Female	d. >31	b. Family Practice/GP	c. 51-60	Lithuania			<10% daily encounters	Few / Week	Few / Week	Few / Week	Few / Week	Not at all / Very rarely	Not at all / Very rarely	Not at all / Very rarely	Few / Week	Not at all / Very rarely	Few / Week	Few / Week	Few / Week	Few / Week	Few / Week	Few / Week	Few / Week	Few / Week	c. 26-50%				Possibly	Possibly	Likely	Certainly not	Certainly not	Certainly not	Possibly	Unlikely	Possibly	Certainly not	Certainly not	Possibly	Certainly not	Possibly
			Lithuania	Lithuania	-	-	b. Female	c. 21-30	b. Family Practice/GP	c. 51-60	Lithuania			Few / Week	>50% daily encounters	>50% daily encounters	Not at all / Very rarely	Few / Week	Not at all / Very rarely	Not at all / Very rarely	Not at all / Very rarely	Not at all / Very rarely	Not at all / Very rarely	Not at all / Very rarely	Not at all / Very rarely	Not at all / Very rarely	Not at all / Very rarely	Not at all / Very rarely	Not at all / Very rarely	Not at all / Very rarely	Not at all / Very rarely	f. 96-100%				Unlikely	Unlikely	Certainly not	Likely	Unlikely	Unlikely	Likely	Likely	Likely	Possibly	Possibly	Possibly	Unlikely	Likely
			Lithuania	Lithuania	-	-	b. Female	d. >31	b. Family Practice/GP	c. 51-60	Lithuania			Not at all / Very rarely	Not at all / Very rarely	>10% and <50% daily encounters	Few / Week	>50% daily encounters	>10% and <50% daily encounters	<10% daily encounters	>50% daily encounters	>10% and <50% daily encounters	Not at all / Very rarely	>10% and <50% daily encounters	<10% daily encounters	Few / Week	>50% daily encounters	>10% and <50% daily encounters	Not at all / Very rarely	>10% and <50% daily encounters	>10% and <50% daily encounters	e. 76-95%				Unlikely	Unlikely	Unlikely	Unlikely	Possibly	Likely	Unlikely	Possibly	Possibly	Possibly	Likely	Unlikely	Unlikely	Likely
			Lithuania	Lithuania	-	-	b. Female	c. 21-30	b. Family Practice/GP	c. 51-60	Lithuania			<10% daily encounters	>10% and <50% daily encounters	>10% and <50% daily encounters	Few / Week	Few / Week	Not at all / Very rarely	Not at all / Very rarely	Not at all / Very rarely	Not at all / Very rarely	Few / Week	<10% daily encounters	Few / Week	Not at all / Very rarely	Few / Week	Few / Week	Not at all / Very rarely	Not at all / Very rarely	Not at all / Very rarely	f. 96-100%				Possibly	Likely	Possibly	Unlikely	Likely	Unlikely	Likely	Always will	Possibly	Certainly not	Possibly	Certainly not	Certainly not	Likely
			Israel		-	-	b. Female	c. 21-30	a. Pediatrics	c. 51-60	Israel			<10% daily encounters	>50% daily encounters	>10% and <50% daily encounters	Not at all / Very rarely	Few / Week	Few / Week	Not at all / Very rarely	Not at all / Very rarely	Not at all / Very rarely	Not at all / Very rarely	Not at all / Very rarely	Not at all / Very rarely	Not at all / Very rarely	>10% and <50% daily encounters	Few / Week	Not at all / Very rarely	>10% and <50% daily encounters	<10% daily encounters	b. 5-25%				Possibly	Likely	Likely	Certainly not	Certainly not	Certainly not	Certainly not	Certainly not	Certainly not	Certainly not	Certainly not	Certainly not	Certainly not	Unlikely
			Ukraine	Ukraine	-	-	b. Female	c. 21-30	b. Family Practice/GP	c. 51-60	Ukraine			>10% and <50% daily encounters	>50% daily encounters	Few / Week	>10% and <50% daily encounters	>50% daily encounters	Few / Week	Not at all / Very rarely	Not at all / Very rarely	Not at all / Very rarely	<10% daily encounters	>50% daily encounters	>10% and <50% daily encounters	Not at all / Very rarely	Not at all / Very rarely	Not at all / Very rarely	<10% daily encounters	>10% and <50% daily encounters	Few / Week	a. 0-5%				Certainly not	Unlikely	Certainly not	Certainly not	Certainly not	Certainly not	Certainly not	Certainly not	Certainly not	Certainly not	Certainly not	Certainly not	Certainly not	Certainly not
			Spain		-	-	b. Female	d. >31	a. Pediatrics	d. 61-70	Spain			Few / Week	>50% daily encounters	>50% daily encounters	Not at all / Very rarely	Few / Week	<10% daily encounters	Not at all / Very rarely	Not at all / Very rarely	Not at all / Very rarely	Not at all / Very rarely	Not at all / Very rarely	Not at all / Very rarely	Not at all / Very rarely	Not at all / Very rarely	Not at all / Very rarely	Not at all / Very rarely	Not at all / Very rarely	Not at all / Very rarely	a. 0-5%				Certainly not	Certainly not	Certainly not	Certainly not	Certainly not	Certainly not	Certainly not	Certainly not	Certainly not	Certainly not	Certainly not	Certainly not	Possibly	Always will
			Italy		-	-	b. Female	d. >31	a. Pediatrics	d. 61-70	Italy			<10% daily encounters	>50% daily encounters	>10% and <50% daily encounters	<10% daily encounters	>10% and <50% daily encounters	>10% and <50% daily encounters	<10% daily encounters	>50% daily encounters	>50% daily encounters	<10% daily encounters	>50% daily encounters	>10% and <50% daily encounters	>10% and <50% daily encounters	>50% daily encounters	>10% and <50% daily encounters	Few / Week	>50% daily encounters	>10% and <50% daily encounters	d. 51-75%				Possibly	Certainly not	Unlikely	Certainly not	Possibly	Unlikely	Certainly not	Likely	Possibly	Certainly not	Unlikely	Unlikely	Certainly not	Unlikely
			Greece		-	-	b. Female	b. 11-20	a. Pediatrics	b. 41-50	Greece			>10% and <50% daily encounters	>50% daily encounters	>10% and <50% daily encounters	<10% daily encounters	<10% daily encounters	<10% daily encounters	>10% and <50% daily encounters	>50% daily encounters	>50% daily encounters	Few / Week	Few / Week	Few / Week	>10% and <50% daily encounters	>50% daily encounters	<10% daily encounters	Not at all / Very rarely	Not at all / Very rarely	Not at all / Very rarely	c. 26-50%				Certainly not	Certainly not	Certainly not	Certainly not	Certainly not	Certainly not	Certainly not	Certainly not	Certainly not	Certainly not	Certainly not	Certainly not	Certainly not	Likely
			Spain		-	-	b. Female	b. 11-20	a. Pediatrics	a. <40	Spain			Not at all / Very rarely	>10% and <50% daily encounters	>10% and <50% daily encounters	Not at all / Very rarely	Few / Week	Few / Week	Not at all / Very rarely	Not at all / Very rarely	Not at all / Very rarely	Not at all / Very rarely	Not at all / Very rarely	Not at all / Very rarely	Not at all / Very rarely	Not at all / Very rarely	Not at all / Very rarely	Not at all / Very rarely	Not at all / Very rarely	Not at all / Very rarely	c. 26-50%				Certainly not	Certainly not	Certainly not	Certainly not	Certainly not	Certainly not	Certainly not	Certainly not	Certainly not	Certainly not	Certainly not	Certainly not	Certainly not	Certainly not
			Italy		-	-	b. Female	c. 21-30	a. Pediatrics	d. 61-70	Italy			>10% and <50% daily encounters	>50% daily encounters	>50% daily encounters	<10% daily encounters	>10% and <50% daily encounters	>10% and <50% daily encounters	Not at all / Very rarely	Not at all / Very rarely	Not at all / Very rarely	Not at all / Very rarely	Not at all / Very rarely	Not at all / Very rarely	Not at all / Very rarely	<10% daily encounters	>10% and <50% daily encounters	Not at all / Very rarely	Not at all / Very rarely	Not at all / Very rarely	b. 5-25%				Unlikely	Likely	Likely	Possibly	Likely	Possibly	Unlikely	Possibly	Possibly	Certainly not	Certainly not	Certainly not	Unlikely	Certainly not
			Ukraine	Ukraine	-	-	b. Female	a. <10	a. Pediatrics	a. <40	Ukraine			>10% and <50% daily encounters	>50% daily encounters	>10% and <50% daily encounters	<10% daily encounters	>10% and <50% daily encounters	<10% daily encounters	Few / Week	<10% daily encounters	<10% daily encounters	>10% and <50% daily encounters	>50% daily encounters	>50% daily encounters	<10% daily encounters	>10% and <50% daily encounters	>10% and <50% daily encounters	Not at all / Very rarely	Few / Week	Few / Week	c. 26-50%				Likely	Likely	Possibly	Certainly not	Unlikely	Certainly not	Always will	Likely	Possibly	Unlikely	Possibly	Unlikely	Certainly not	Possibly
			Ukraine	Ukraine	-	-	b. Female	a. <10	a. Pediatrics	a. <40	Ukraine			>10% and <50% daily encounters	>50% daily encounters	>10% and <50% daily encounters	>10% and <50% daily encounters	>10% and <50% daily encounters	>10% and <50% daily encounters	<10% daily encounters	>10% and <50% daily encounters	>10% and <50% daily encounters	>10% and <50% daily encounters	>50% daily encounters	>50% daily encounters	>10% and <50% daily encounters	>10% and <50% daily encounters	>10% and <50% daily encounters	Few / Week	<10% daily encounters	>10% and <50% daily encounters	d. 51-75%				Unlikely	Likely	Possibly	Certainly not	Possibly	Possibly	Possibly	Likely	Possibly	Certainly not	Possibly	Possibly	Certainly not	Possibly
			Israel		-	-	a. Male	d. >31	a. Pediatrics	e. >70	Israel			Not at all / Very rarely	>10% and <50% daily encounters	Few / Week	Not at all / Very rarely	Not at all / Very rarely	Not at all / Very rarely	Not at all / Very rarely	Not at all / Very rarely	>50% daily encounters	Not at all / Very rarely	Few / Week	Not at all / Very rarely	Not at all / Very rarely	Few / Week	Not at all / Very rarely	Not at all / Very rarely	Not at all / Very rarely	Not at all / Very rarely	f. 96-100%				Unlikely	Likely	Unlikely	Unlikely	Unlikely	Unlikely	Likely	Likely	Likely	Certainly not	Certainly not	Certainly not	Certainly not	Certainly not
			Israel		-	-	a. Male	d. >31	a. Pediatrics	d. 61-70	Israel			Not at all / Very rarely	>10% and <50% daily encounters	>10% and <50% daily encounters	Not at all / Very rarely	Few / Week	Few / Week	Not at all / Very rarely	Not at all / Very rarely	Not at all / Very rarely	Not at all / Very rarely	Few / Week	Few / Week	Not at all / Very rarely	Few / Week	Few / Week	Not at all / Very rarely	Not at all / Very rarely	Not at all / Very rarely	f. 96-100%				Certainly not	Possibly	Possibly	Certainly not	Unlikely	Unlikely	Certainly not	Possibly	Possibly	Certainly not	Certainly not	Certainly not	Certainly not	Unlikely
			Poland		-	-	b. Female	a. <10	a. Pediatrics	a. <40	Poland			Few / Week	>50% daily encounters	>10% and <50% daily encounters	Not at all / Very rarely	Few / Week	Few / Week	Few / Week	Few / Week	Few / Week	Few / Week	<10% daily encounters	<10% daily encounters	Few / Week	Few / Week	Few / Week	Not at all / Very rarely	>10% and <50% daily encounters	>10% and <50% daily encounters	a. 0-5%				Certainly not	Unlikely	Unlikely	Certainly not	Unlikely	Certainly not	Possibly	Likely	Possibly	Certainly not	Possibly	Unlikely	Unlikely	Possibly
			Ukraine	Ukraine	-	-	b. Female	b. 11-20	a. Pediatrics	b. 41-50	Ukraine			>10% and <50% daily encounters	>10% and <50% daily encounters	>10% and <50% daily encounters	<10% daily encounters	<10% daily encounters	<10% daily encounters	<10% daily encounters	<10% daily encounters	>10% and <50% daily encounters	>10% and <50% daily encounters	>10% and <50% daily encounters	>10% and <50% daily encounters	<10% daily encounters	<10% daily encounters	<10% daily encounters	>10% and <50% daily encounters	>10% and <50% daily encounters	>10% and <50% daily encounters	a. 0-5%				Unlikely	Possibly	Possibly	Unlikely	Unlikely	Unlikely	Possibly	Possibly	Possibly	Unlikely	Unlikely	Unlikely	Unlikely	Unlikely
			Ukraine	Ukraine	-	-	b. Female	a. <10	b. Family Practice/GP	a. <40	Ukraine			>10% and <50% daily encounters	>50% daily encounters	>10% and <50% daily encounters	<10% daily encounters	>10% and <50% daily encounters	<10% daily encounters	>10% and <50% daily encounters	>10% and <50% daily encounters	>10% and <50% daily encounters	>10% and <50% daily encounters	>10% and <50% daily encounters	>10% and <50% daily encounters	Not at all / Very rarely	Few / Week	Few / Week	>10% and <50% daily encounters	>10% and <50% daily encounters	>10% and <50% daily encounters	e. 76-95%				Certainly not	Possibly	Certainly not	Possibly	Likely	Certainly not	Unlikely	Possibly	Possibly	Certainly not	Unlikely	Unlikely	Possibly	Unlikely
			Poland		-	-	a. Male	b. 11-20	a. Pediatrics	a. <40	Poland			Not at all / Very rarely	>50% daily encounters	Few / Week	Not at all / Very rarely	Few / Week	Few / Week	Not at all / Very rarely	Not at all / Very rarely	Not at all / Very rarely	Not at all / Very rarely	Not at all / Very rarely	Not at all / Very rarely	Not at all / Very rarely	Not at all / Very rarely	Not at all / Very rarely	Not at all / Very rarely	Not at all / Very rarely	Not at all / Very rarely	f. 96-100%				Unlikely	Possibly	Unlikely	Certainly not	Certainly not	Certainly not	Unlikely	Possibly	Possibly	Certainly not	Certainly not	Certainly not	Unlikely	Unlikely
			Ukraine	Ukraine	-	-	b. Female	c. 21-30	a. Pediatrics	c. 51-60	Ukraine			<10% daily encounters	>10% and <50% daily encounters	>10% and <50% daily encounters	Not at all / Very rarely	<10% daily encounters	<10% daily encounters	Not at all / Very rarely	<10% daily encounters	<10% daily encounters	Few / Week	<10% daily encounters	<10% daily encounters	Few / Week	<10% daily encounters	<10% daily encounters	Not at all / Very rarely	Few / Week	Few / Week	b. 5-25%				Certainly not	Likely	Possibly	Certainly not	Possibly	Possibly	Possibly	Likely	Possibly	Certainly not	Unlikely	Certainly not	Likely	Unlikely
			Slovenia		-	-	b. Female	a. <10	a. Pediatrics	a. <40	Slovenia			<10% daily encounters	>10% and <50% daily encounters	>10% and <50% daily encounters	Few / Week	>10% and <50% daily encounters	>10% and <50% daily encounters	Not at all / Very rarely	Not at all / Very rarely	Not at all / Very rarely	Not at all / Very rarely	Not at all / Very rarely	Not at all / Very rarely	Few / Week	>10% and <50% daily encounters	>10% and <50% daily encounters	Not at all / Very rarely	Not at all / Very rarely	Not at all / Very rarely	c. 26-50%				Certainly not	Possibly	Possibly	Certainly not	Unlikely	Unlikely	Possibly	Likely	Likely	Certainly not	Unlikely	Unlikely	Certainly not	Possibly
			Ukraine		-	National Coordinator	b. Female	c. 21-30	a. Pediatrics	c. 51-60	Ukraine			Few / Week	>50% daily encounters	>10% and <50% daily encounters	Few / Week	Few / Week	Not at all / Very rarely	<10% daily encounters	>10% and <50% daily encounters	<10% daily encounters	<10% daily encounters	>10% and <50% daily encounters	>10% and <50% daily encounters	<10% daily encounters	>10% and <50% daily encounters	>10% and <50% daily encounters	Not at all / Very rarely	>50% daily encounters	>50% daily encounters	f. 96-100%				Certainly not	Possibly	Possibly	Certainly not	Unlikely	Unlikely	Possibly	Likely	Likely	Certainly not	Unlikely	Certainly not	Unlikely	Likely
			Spain		-	-	a. Male	c. 21-30	a. Pediatrics	b. 41-50	Spain			<10% daily encounters	>50% daily encounters	>10% and <50% daily encounters	<10% daily encounters	>50% daily encounters	>50% daily encounters	Not at all / Very rarely	Not at all / Very rarely	Not at all / Very rarely	Not at all / Very rarely	Not at all / Very rarely	Not at all / Very rarely	Not at all / Very rarely	Not at all / Very rarely	Not at all / Very rarely	<10% daily encounters	Few / Week	Few / Week	c. 26-50%				Possibly	Likely	Likely	Unlikely	Unlikely	Unlikely	Possibly	Possibly	Possibly	Certainly not	Certainly not	Certainly not	Unlikely	Possibly
			Italy		-	-	b. Female	d. >31	a. Pediatrics	d. 61-70	Italy			>50% daily encounters	>10% and <50% daily encounters	>10% and <50% daily encounters	Few / Week	>10% and <50% daily encounters	>10% and <50% daily encounters	<10% daily encounters	<10% daily encounters	<10% daily encounters	Not at all / Very rarely	Few / Week	Few / Week	Not at all / Very rarely	<10% daily encounters	<10% daily encounters	Not at all / Very rarely	Not at all / Very rarely	Not at all / Very rarely	c. 26-50%				Certainly not	Possibly	Unlikely	Certainly not	Certainly not	Certainly not	Possibly	Likely	Likely	Certainly not	Certainly not	Certainly not	Certainly not	Possibly
			Spain		-	-	a. Male	d. >31	a. Pediatrics	c. 51-60	Spain			<10% daily encounters	>10% and <50% daily encounters	<10% daily encounters	>10% and <50% daily encounters	>10% and <50% daily encounters	>10% and <50% daily encounters	Not at all / Very rarely	Not at all / Very rarely	Not at all / Very rarely	Not at all / Very rarely	Few / Week	Not at all / Very rarely	<10% daily encounters	>10% and <50% daily encounters	>10% and <50% daily encounters	Not at all / Very rarely	<10% daily encounters	<10% daily encounters	e. 76-95%				Certainly not	Certainly not	Certainly not	Certainly not	Certainly not	Certainly not	Certainly not	Certainly not	Certainly not	Certainly not	Unlikely	Certainly not	Certainly not	Possibly
			Italy		-	-	b. Female	d. >31	a. Pediatrics	d. 61-70	Italy			>10% and <50% daily encounters	>10% and <50% daily encounters	>10% and <50% daily encounters	Few / Week	<10% daily encounters	<10% daily encounters	Few / Week	>10% and <50% daily encounters	<10% daily encounters	Not at all / Very rarely	>50% daily encounters	>10% and <50% daily encounters	Not at all / Very rarely	>50% daily encounters	>10% and <50% daily encounters	Not at all / Very rarely	Few / Week	Not at all / Very rarely	b. 5-25%				Certainly not	Certainly not	Certainly not	Certainly not	Certainly not	Certainly not	Unlikely	Possibly	Unlikely	Certainly not	Certainly not	Certainly not	Certainly not	Unlikely
			Belgium		-	-	b. Female	c. 21-30	a. Pediatrics	c. 51-60	Belgium			<10% daily encounters	>50% daily encounters	<10% daily encounters	<10% daily encounters	>10% and <50% daily encounters	<10% daily encounters	Not at all / Very rarely	Few / Week	Not at all / Very rarely	Not at all / Very rarely	Few / Week	Few / Week	Not at all / Very rarely	Few / Week	Not at all / Very rarely	Not at all / Very rarely	Not at all / Very rarely	Not at all / Very rarely	b. 5-25%				Possibly	Likely	Possibly	Certainly not	Certainly not	Certainly not	Possibly	Likely	Possibly	Certainly not	Unlikely	Certainly not	Certainly not	Possibly
			Belgium		-	-	b. Female	d. >31	a. Pediatrics	d. 61-70	Belgium			Not at all / Very rarely	Not at all / Very rarely	Not at all / Very rarely	Not at all / Very rarely	Not at all / Very rarely	Not at all / Very rarely	Not at all / Very rarely	Not at all / Very rarely	Not at all / Very rarely	Not at all / Very rarely	Not at all / Very rarely	Not at all / Very rarely	Not at all / Very rarely	Not at all / Very rarely	Not at all / Very rarely	Not at all / Very rarely	<10% daily encounters	<10% daily encounters	a. 0-5%				Certainly not	Certainly not	Certainly not	Certainly not	Certainly not	Certainly not	Certainly not	Certainly not	Certainly not	Certainly not	Certainly not	Certainly not	Certainly not	Certainly not
			Ukraine	Ukraine	-	-	b. Female	a. <10	a. Pediatrics	a. <40	Ukraine			>10% and <50% daily encounters	>50% daily encounters	>50% daily encounters	<10% daily encounters	<10% daily encounters	<10% daily encounters	>10% and <50% daily encounters	>10% and <50% daily encounters	>10% and <50% daily encounters	>10% and <50% daily encounters	>10% and <50% daily encounters	>10% and <50% daily encounters	>10% and <50% daily encounters	>10% and <50% daily encounters	>10% and <50% daily encounters	Few / Week	Few / Week	Few / Week	c. 26-50%				Likely	Likely	Likely	Possibly	Possibly	Possibly	Always will	Always will	Always will	Unlikely	Possibly	Possibly	Possibly	Likely
			Italy		-	-	a. Male	d. >31	a. Pediatrics	d. 61-70	Italy			>10% and <50% daily encounters	>10% and <50% daily encounters	>10% and <50% daily encounters	<10% daily encounters	<10% daily encounters	<10% daily encounters	Not at all / Very rarely	Not at all / Very rarely	Not at all / Very rarely	Not at all / Very rarely	Not at all / Very rarely	Not at all / Very rarely	Few / Week	Few / Week	Few / Week	Not at all / Very rarely	Not at all / Very rarely	Not at all / Very rarely	e. 76-95%				Possibly	Possibly	Possibly	Unlikely	Unlikely	Unlikely	Likely	Likely	Likely	Certainly not	Certainly not	Certainly not	Certainly not	Certainly not
			Hungary		-	-	b. Female	c. 21-30	a. Pediatrics	c. 51-60	Hungary			<10% daily encounters	>10% and <50% daily encounters	>10% and <50% daily encounters	Few / Week	<10% daily encounters	>10% and <50% daily encounters	Not at all / Very rarely	Not at all / Very rarely	Few / Week	Not at all / Very rarely	<10% daily encounters	<10% daily encounters	Not at all / Very rarely	Not at all / Very rarely	Not at all / Very rarely	Not at all / Very rarely	Few / Week	Few / Week	c. 26-50%				Likely	Unlikely	Possibly	Certainly not	Possibly	Possibly	Possibly	Likely	Likely	Certainly not	Unlikely	Unlikely	Possibly	Unlikely
			Belgium		-	-	b. Female	a. <10	a. Pediatrics	a. <40	Belgium			<10% daily encounters	>50% daily encounters	>10% and <50% daily encounters	Few / Week	>10% and <50% daily encounters	>10% and <50% daily encounters	Not at all / Very rarely	Not at all / Very rarely	Not at all / Very rarely	Not at all / Very rarely	Not at all / Very rarely	Not at all / Very rarely	<10% daily encounters	<10% daily encounters	<10% daily encounters	Not at all / Very rarely	>10% and <50% daily encounters	>10% and <50% daily encounters	a. 0-5%				Always will	Possibly	Possibly	Certainly not	Unlikely	Certainly not	Unlikely	Possibly	Possibly	Certainly not	Certainly not	Certainly not	Possibly	Possibly
			Spain		-	-	a. Male	d. >31	a. Pediatrics	d. 61-70	Spain			>10% and <50% daily encounters	>50% daily encounters	>50% daily encounters	Few / Week	<10% daily encounters	>10% and <50% daily encounters	Not at all / Very rarely	Few / Week	<10% daily encounters	Few / Week	<10% daily encounters	<10% daily encounters	Not at all / Very rarely	>10% and <50% daily encounters	>10% and <50% daily encounters	Not at all / Very rarely	<10% daily encounters	<10% daily encounters	d. 51-75%				Unlikely	Possibly	Possibly	Certainly not	Unlikely	Unlikely	Likely	Likely	Always will	Unlikely	Possibly	Possibly	Unlikely	Unlikely
			Spain		-	-	a. Male	d. >31	a. Pediatrics	e. >70	Spain			Few / Week	>10% and <50% daily encounters	>50% daily encounters	Not at all / Very rarely	>10% and <50% daily encounters	>10% and <50% daily encounters	Not at all / Very rarely	<10% daily encounters	>10% and <50% daily encounters	Few / Week	>10% and <50% daily encounters	>10% and <50% daily encounters	Not at all / Very rarely	<10% daily encounters	>10% and <50% daily encounters	Not at all / Very rarely	Few / Week	<10% daily encounters	e. 76-95%				Possibly	Likely	Likely	Unlikely	Possibly	Likely	Possibly	Likely	Likely	Unlikely	Likely	Likely	Possibly	Likely
			Spain		-	-	a. Male	d. >31	a. Pediatrics	c. 51-60	Spain			<10% daily encounters	>50% daily encounters	>50% daily encounters	Few / Week	<10% daily encounters	>10% and <50% daily encounters	Not at all / Very rarely	Not at all / Very rarely	Not at all / Very rarely	Not at all / Very rarely	Not at all / Very rarely	Not at all / Very rarely	Not at all / Very rarely	Few / Week	<10% daily encounters	Not at all / Very rarely	Few / Week	Few / Week	e. 76-95%				Possibly	Likely	Likely	Certainly not	Possibly	Possibly	Possibly	Likely	Likely	Certainly not	Certainly not	Certainly not	Unlikely	Possibly
			Ukraine	Ukraine	-	-	b. Female	d. >31	a. Pediatrics	d. 61-70	Ukraine			>50% daily encounters	>50% daily encounters	>50% daily encounters	Few / Week	Few / Week	Not at all / Very rarely	Few / Week	Few / Week	Few / Week	>50% daily encounters	>50% daily encounters	>50% daily encounters	>50% daily encounters	>50% daily encounters	>50% daily encounters	Few / Week	Few / Week	Few / Week	c. 26-50%				Likely	Possibly	Possibly	Certainly not	Certainly not	Certainly not	Unlikely	Unlikely	Unlikely	Unlikely	Unlikely	Unlikely	Unlikely	Unlikely
			Spain		-	-	b. Female	b. 11-20	a. Pediatrics	b. 41-50	Spain			<10% daily encounters	>50% daily encounters	>10% and <50% daily encounters	Not at all / Very rarely	<10% daily encounters	<10% daily encounters	Not at all / Very rarely	Not at all / Very rarely	Not at all / Very rarely	Not at all / Very rarely	Not at all / Very rarely	Not at all / Very rarely	Few / Week	<10% daily encounters	<10% daily encounters	Not at all / Very rarely	Not at all / Very rarely	Not at all / Very rarely	f. 96-100%				Certainly not	Certainly not	Certainly not	Certainly not	Certainly not	Certainly not	Certainly not	Certainly not	Certainly not	Certainly not	Certainly not	Certainly not	Certainly not	Certainly not
			Portugal		-	-	a. Male	d. >31	d. Other	d. 61-70	Portugal			>10% and <50% daily encounters	>50% daily encounters	>50% daily encounters	>10% and <50% daily encounters	>50% daily encounters	>50% daily encounters	<10% daily encounters	>10% and <50% daily encounters	>10% and <50% daily encounters	>10% and <50% daily encounters	>50% daily encounters	>50% daily encounters	Few / Week	>10% and <50% daily encounters	<10% daily encounters	Not at all / Very rarely	>10% and <50% daily encounters	>10% and <50% daily encounters	c. 26-50%				Possibly	Possibly	Possibly	Possibly	Unlikely	Possibly	Likely	Possibly	Possibly	Possibly	Possibly	Possibly	Unlikely	Possibly
			Poland		-	-	b. Female	a. <10	d. Other	a. <40	Poland			Not at all / Very rarely	>50% daily encounters	<10% daily encounters	Not at all / Very rarely	Not at all / Very rarely	Not at all / Very rarely	Not at all / Very rarely	Few / Week	Not at all / Very rarely	Not at all / Very rarely	Not at all / Very rarely	Not at all / Very rarely	Not at all / Very rarely	Not at all / Very rarely	Not at all / Very rarely	Not at all / Very rarely	Not at all / Very rarely	Not at all / Very rarely	b. 5-25%				Certainly not	Certainly not	Certainly not	Certainly not	Certainly not	Certainly not	Certainly not	Unlikely	Certainly not	Certainly not	Certainly not	Certainly not	Certainly not	Certainly not
			Poland		-	National Coordinator	a. Male	c. 21-30	a. Pediatrics	c. 51-60	Poland			Few / Week	>50% daily encounters	>10% and <50% daily encounters	Not at all / Very rarely	<10% daily encounters	<10% daily encounters	Not at all / Very rarely	<10% daily encounters	<10% daily encounters	Not at all / Very rarely	Not at all / Very rarely	Not at all / Very rarely	Few / Week	>10% and <50% daily encounters	>10% and <50% daily encounters	Not at all / Very rarely	Not at all / Very rarely	Few / Week	d. 51-75%				Unlikely	Likely	Possibly	Possibly	Possibly	Unlikely	Certainly not	Possibly	Unlikely	Possibly	Likely	Possibly	Certainly not	Unlikely
			Poland		-	-	b. Female	a. <10	a. Pediatrics	a. <40	Poland			Few / Week	>10% and <50% daily encounters	<10% daily encounters	<10% daily encounters	>10% and <50% daily encounters	<10% daily encounters	Few / Week	Few / Week	Few / Week	Few / Week	<10% daily encounters	Few / Week	Few / Week	>10% and <50% daily encounters	<10% daily encounters	Not at all / Very rarely	Few / Week	Not at all / Very rarely	b. 5-25%				Certainly not	Possibly	Unlikely	Certainly not	Certainly not	Certainly not	Certainly not	Certainly not	Certainly not	Certainly not	Likely	Possibly	Certainly not	Certainly not
			Poland		-	-	a. Male	c. 21-30	b. Family Practice/GP	c. 51-60	Poland			Not at all / Very rarely	>50% daily encounters	>10% and <50% daily encounters	Not at all / Very rarely	Few / Week	<10% daily encounters	Not at all / Very rarely	Few / Week	Not at all / Very rarely	Not at all / Very rarely	Few / Week	Few / Week	Not at all / Very rarely	>10% and <50% daily encounters	>10% and <50% daily encounters	Not at all / Very rarely	Not at all / Very rarely	Few / Week	f. 96-100%				Always will	Likely	Likely	Certainly not	Certainly not	Certainly not	Unlikely	Unlikely	Unlikely	Certainly not	Unlikely	Unlikely	Certainly not	Likely
			Poland		-	-	a. Male	c. 21-30	b. Family Practice/GP	c. 51-60	Poland			Few / Week	>50% daily encounters	>10% and <50% daily encounters	Not at all / Very rarely	<10% daily encounters	Few / Week	Not at all / Very rarely	Not at all / Very rarely	Not at all / Very rarely	Not at all / Very rarely	Not at all / Very rarely	Not at all / Very rarely	Not at all / Very rarely	Not at all / Very rarely	Not at all / Very rarely	Not at all / Very rarely	Few / Week	Few / Week	c. 26-50%				Always will	Likely	Likely	Certainly not	Certainly not	Certainly not	Certainly not	Unlikely	Unlikely	Certainly not	Certainly not	Certainly not	Certainly not	Possibly
			Poland		-	-	b. Female	b. 11-20	a. Pediatrics	b. 41-50	Poland			<10% daily encounters	>50% daily encounters	>50% daily encounters	Not at all / Very rarely	Few / Week	Few / Week	Not at all / Very rarely	<10% daily encounters	<10% daily encounters	Not at all / Very rarely	Not at all / Very rarely	Not at all / Very rarely	Not at all / Very rarely	<10% daily encounters	<10% daily encounters	Not at all / Very rarely	Not at all / Very rarely	Not at all / Very rarely	f. 96-100%				Possibly	Likely	Possibly	Certainly not	Certainly not	Certainly not	Likely	Likely	Likely	Certainly not	Certainly not	Certainly not	Certainly not	Unlikely
			Poland		-	-	b. Female	b. 11-20	a. Pediatrics	b. 41-50	Poland			Few / Week	>50% daily encounters	>10% and <50% daily encounters	Few / Week	>50% daily encounters	>10% and <50% daily encounters	Few / Week	>10% and <50% daily encounters	<10% daily encounters	Not at all / Very rarely	<10% daily encounters	<10% daily encounters	Not at all / Very rarely	<10% daily encounters	<10% daily encounters	Not at all / Very rarely	<10% daily encounters	<10% daily encounters	c. 26-50%				Always will	Likely	Always will	Certainly not	Possibly	Certainly not	Unlikely	Possibly	Unlikely	Certainly not	Possibly	Certainly not	Unlikely	Unlikely
			Poland		-	-	b. Female	c. 21-30	b. Family Practice/GP	c. 51-60	Poland			<10% daily encounters	>50% daily encounters	>10% and <50% daily encounters	Not at all / Very rarely	<10% daily encounters	<10% daily encounters	Not at all / Very rarely	Few / Week	Few / Week	Few / Week	Few / Week	Few / Week	Few / Week	Few / Week	Few / Week	Not at all / Very rarely	>50% daily encounters	>10% and <50% daily encounters	a. 0-5%				Certainly not	Unlikely	Unlikely	Certainly not	Certainly not	Certainly not	Unlikely	Unlikely	Unlikely	Unlikely	Unlikely	Unlikely	Certainly not	Certainly not
			Bulgaria	Bulgaria	-	-	b. Female	d. >31	a. Pediatrics	c. 51-60	Bulgaria			<10% daily encounters	>10% and <50% daily encounters	>10% and <50% daily encounters	Not at all / Very rarely	Not at all / Very rarely	Not at all / Very rarely	Not at all / Very rarely	Not at all / Very rarely	Not at all / Very rarely	Not at all / Very rarely	Not at all / Very rarely	Not at all / Very rarely	Not at all / Very rarely	Not at all / Very rarely	Not at all / Very rarely	Not at all / Very rarely	Not at all / Very rarely	Not at all / Very rarely	b. 5-25%				Certainly not	Unlikely	Certainly not	Certainly not	Certainly not	Certainly not	Likely	Always will	Always will	Certainly not	Certainly not	Certainly not	Unlikely	Unlikely
			Ukraine	Ukraine	-	-	b. Female	b. 11-20	a. Pediatrics	b. 41-50	Ukraine			Few / Week	>10% and <50% daily encounters	>10% and <50% daily encounters	Not at all / Very rarely	Few / Week	<10% daily encounters	Few / Week	<10% daily encounters	<10% daily encounters	<10% daily encounters	>10% and <50% daily encounters	>10% and <50% daily encounters	Few / Week	>10% and <50% daily encounters	<10% daily encounters	Not at all / Very rarely	>50% daily encounters	>10% and <50% daily encounters	d. 51-75%				Certainly not	Possibly	Unlikely	Certainly not	Always will	Likely	Likely	Unlikely	Certainly not	Certainly not	Certainly not	Certainly not	Certainly not	Possibly
			Ukraine	Ukraine	-	-	b. Female	b. 11-20	a. Pediatrics	a. <40	Ukraine			>10% and <50% daily encounters	>50% daily encounters	>50% daily encounters	<10% daily encounters	>50% daily encounters	>50% daily encounters	Not at all / Very rarely	Not at all / Very rarely	Not at all / Very rarely	>10% and <50% daily encounters	>50% daily encounters	>50% daily encounters	Few / Week	>10% and <50% daily encounters	>10% and <50% daily encounters	Few / Week	Few / Week	Few / Week	c. 26-50%				Certainly not	Possibly	Unlikely	Certainly not	Unlikely	Certainly not	Unlikely	Possibly	Possibly	Certainly not	Unlikely	Unlikely	Certainly not	Certainly not
			Portugal		-	-	b. Female	a. <10	a. Pediatrics	a. <40	Portugal			Few / Week	>10% and <50% daily encounters	>10% and <50% daily encounters	Not at all / Very rarely	Few / Week	Few / Week	Not at all / Very rarely	Not at all / Very rarely	Not at all / Very rarely	Not at all / Very rarely	Few / Week	Few / Week	Few / Week	Not at all / Very rarely	Not at all / Very rarely	Not at all / Very rarely	Not at all / Very rarely	<10% daily encounters	e. 76-95%				Certainly not	Certainly not	Certainly not	Certainly not	Possibly	Certainly not	Certainly not	Possibly	Unlikely	Certainly not	Possibly	Unlikely	Likely	Possibly
			Spain		-	-	a. Male	d. >31	a. Pediatrics	d. 61-70	Spain			<10% daily encounters	>50% daily encounters	>50% daily encounters	Not at all / Very rarely	Few / Week	<10% daily encounters	Not at all / Very rarely	Not at all / Very rarely	Not at all / Very rarely	Not at all / Very rarely	<10% daily encounters	<10% daily encounters	Not at all / Very rarely	<10% daily encounters	<10% daily encounters	Not at all / Very rarely	Not at all / Very rarely	Few / Week	f. 96-100%				Likely	Certainly not	Possibly	Certainly not	Certainly not	Certainly not	Likely	Unlikely	Possibly	Certainly not	Unlikely	Unlikely	Certainly not	Possibly
			Austria		-	-	b. Female	c. 21-30	b. Family Practice/GP	d. 61-70	Austria			<10% daily encounters	>10% and <50% daily encounters	>10% and <50% daily encounters	Few / Week	>10% and <50% daily encounters	>10% and <50% daily encounters	<10% daily encounters	>10% and <50% daily encounters	>10% and <50% daily encounters	Not at all / Very rarely	>10% and <50% daily encounters	<10% daily encounters	Not at all / Very rarely	<10% daily encounters	<10% daily encounters	Not at all / Very rarely	<10% daily encounters	Few / Week	a. 0-5%				Always will	Possibly	Possibly	Certainly not	Unlikely	Unlikely	Certainly not	Unlikely	Unlikely	Unlikely	Unlikely	Unlikely	Unlikely	Unlikely
			Belgium		-	-	b. Female	d. >31	a. Pediatrics	d. 61-70	Belgium			>10% and <50% daily encounters	>10% and <50% daily encounters	<10% daily encounters	Few / Week	Few / Week	Few / Week	Not at all / Very rarely	<10% daily encounters	<10% daily encounters	<10% daily encounters	<10% daily encounters	<10% daily encounters	Few / Week	<10% daily encounters	<10% daily encounters	Not at all / Very rarely	<10% daily encounters	<10% daily encounters	b. 5-25%				Possibly	Likely	Likely	Certainly not	Unlikely	Unlikely	Certainly not	Possibly	Unlikely	Certainly not	Certainly not	Certainly not	Certainly not	Certainly not
			Belgium		-	-	a. Male	d. >31	a. Pediatrics	d. 61-70	Belgium			<10% daily encounters	Few / Week	<10% daily encounters	Few / Week	Few / Week	Few / Week	Not at all / Very rarely	Not at all / Very rarely	Not at all / Very rarely	Not at all / Very rarely	Not at all / Very rarely	Not at all / Very rarely	Few / Week	Few / Week	Few / Week	Few / Week	>10% and <50% daily encounters	>10% and <50% daily encounters	a. 0-5%				Unlikely	Always will	Unlikely	Certainly not	Possibly	Certainly not	Likely	Likely	Likely	Certainly not	Unlikely	Certainly not	Possibly	Always will
			Ukraine	Ukraine	-	-	b. Female	b. 11-20	a. Pediatrics	a. <40	Ukraine			>50% daily encounters	>50% daily encounters	>50% daily encounters	Not at all / Very rarely	Not at all / Very rarely	Not at all / Very rarely	<10% daily encounters	<10% daily encounters	<10% daily encounters	>10% and <50% daily encounters	>10% and <50% daily encounters	>10% and <50% daily encounters	>10% and <50% daily encounters	>10% and <50% daily encounters	>10% and <50% daily encounters	Not at all / Very rarely	Few / Week	Few / Week	c. 26-50%				Unlikely	Possibly	Possibly	Certainly not	Certainly not	Certainly not	Possibly	Possibly	Possibly	Certainly not	Certainly not	Certainly not	Unlikely	Unlikely
			Poland		-	-	a. Male	c. 21-30	a. Pediatrics	b. 41-50	Poland			Not at all / Very rarely	Not at all / Very rarely	Not at all / Very rarely	Not at all / Very rarely	Not at all / Very rarely	Not at all / Very rarely	Not at all / Very rarely	Not at all / Very rarely	Not at all / Very rarely	Not at all / Very rarely	Not at all / Very rarely	Not at all / Very rarely	Not at all / Very rarely	Not at all / Very rarely	Not at all / Very rarely	Not at all / Very rarely	Not at all / Very rarely	Not at all / Very rarely	d. 51-75%				Certainly not	Unlikely	Certainly not	Certainly not	Certainly not	Certainly not	Certainly not	Unlikely	Certainly not	Certainly not	Certainly not	Certainly not	Certainly not	Certainly not
			Bulgaria	Bulgaria	-	-	b. Female	b. 11-20	a. Pediatrics	b. 41-50	Bulgaria			Few / Week	Few / Week	Few / Week	Not at all / Very rarely	Not at all / Very rarely	Not at all / Very rarely	Few / Week	Few / Week	Few / Week	Few / Week	Few / Week	Few / Week	Few / Week	Few / Week	Few / Week	Not at all / Very rarely	Not at all / Very rarely	Not at all / Very rarely	b. 5-25%				Likely	Likely	Likely	Certainly not	Possibly	Certainly not	Possibly	Possibly	Possibly	Certainly not	Possibly	Certainly not	Certainly not	Unlikely
			Spain		-	-	b. Female	d. >31	a. Pediatrics	d. 61-70	Spain			<10% daily encounters	>50% daily encounters	>50% daily encounters	Few / Week	>10% and <50% daily encounters	<10% daily encounters	Not at all / Very rarely	Few / Week	Few / Week	Not at all / Very rarely	Not at all / Very rarely	Not at all / Very rarely	Few / Week	Not at all / Very rarely	Not at all / Very rarely	Not at all / Very rarely	Not at all / Very rarely	<10% daily encounters	d. 51-75%				Unlikely	Likely	Likely	Certainly not	Unlikely	Unlikely	Unlikely	Possibly	Possibly	Certainly not	Possibly	Unlikely	Unlikely	Possibly
			Italy		-	-	b. Female	d. >31	a. Pediatrics	d. 61-70	Italy			>10% and <50% daily encounters	<10% daily encounters	>10% and <50% daily encounters	Few / Week	<10% daily encounters	>10% and <50% daily encounters	Not at all / Very rarely	Few / Week	Few / Week	Not at all / Very rarely	Not at all / Very rarely	Not at all / Very rarely	Few / Week	<10% daily encounters	<10% daily encounters	Not at all / Very rarely	>10% and <50% daily encounters	<10% daily encounters	b. 5-25%				Certainly not	Always will	Unlikely	Certainly not	Certainly not	Certainly not	Unlikely	Unlikely	Unlikely	Certainly not	Certainly not	Certainly not	Unlikely	Unlikely
			Ukraine	Ukraine	-	-	b. Female	c. 21-30	d. Other	c. 51-60	Ukraine			>10% and <50% daily encounters	>50% daily encounters	>10% and <50% daily encounters	Not at all / Very rarely	Not at all / Very rarely	Not at all / Very rarely	<10% daily encounters	<10% daily encounters	<10% daily encounters	>10% and <50% daily encounters	>50% daily encounters	>10% and <50% daily encounters	>10% and <50% daily encounters	>50% daily encounters	>10% and <50% daily encounters	<10% daily encounters	>10% and <50% daily encounters	<10% daily encounters	b. 5-25%				Certainly not	Unlikely	Certainly not	Certainly not	Unlikely	Certainly not	Certainly not	Unlikely	Unlikely	Unlikely	Possibly	Possibly	Unlikely	Possibly
			Ukraine	Ukraine	-	-	b. Female	c. 21-30	a. Pediatrics	b. 41-50	Ukraine			>50% daily encounters	>10% and <50% daily encounters	<10% daily encounters	>10% and <50% daily encounters	<10% daily encounters	<10% daily encounters	Not at all / Very rarely	Few / Week	Few / Week	>10% and <50% daily encounters	>50% daily encounters	>10% and <50% daily encounters	<10% daily encounters	>10% and <50% daily encounters	<10% daily encounters	Not at all / Very rarely	>10% and <50% daily encounters	<10% daily encounters	b. 5-25%				Unlikely	Possibly	Possibly	Certainly not	Possibly	Possibly	Unlikely	Possibly	Possibly	Certainly not	Possibly	Unlikely	Unlikely	Certainly not
			Israel		-	-	a. Male	d. >31	a. Pediatrics	d. 61-70	Israel			<10% daily encounters	>10% and <50% daily encounters	>10% and <50% daily encounters	Not at all / Very rarely	Not at all / Very rarely	Not at all / Very rarely	Few / Week	<10% daily encounters	<10% daily encounters	Few / Week	>10% and <50% daily encounters	>10% and <50% daily encounters	Few / Week	<10% daily encounters	<10% daily encounters	Not at all / Very rarely	Few / Week	Few / Week	b. 5-25%				Certainly not	Possibly	Likely	Certainly not	Unlikely	Certainly not	Possibly	Possibly	Unlikely	Certainly not	Possibly	Unlikely	Certainly not	Unlikely
			Belgium		-	-	b. Female	a. <10	a. Pediatrics	a. <40	Belgium			<10% daily encounters	>10% and <50% daily encounters	>10% and <50% daily encounters	Few / Week	<10% daily encounters	<10% daily encounters	Not at all / Very rarely	Not at all / Very rarely	Not at all / Very rarely	Not at all / Very rarely	Not at all / Very rarely	Not at all / Very rarely	Few / Week	Not at all / Very rarely	Not at all / Very rarely	Not at all / Very rarely	<10% daily encounters	Not at all / Very rarely	a. 0-5%				Certainly not	Certainly not	Certainly not	Certainly not	Certainly not	Certainly not	Possibly	Possibly	Possibly	Certainly not	Certainly not	Certainly not	Certainly not	Certainly not
			Ukraine	Ukraine	-	-	b. Female	b. 11-20	b. Family Practice/GP	a. <40	Ukraine			Few / Week	>50% daily encounters	>50% daily encounters	Few / Week	Few / Week	Few / Week	Few / Week	Few / Week	Few / Week	<10% daily encounters	>10% and <50% daily encounters	>10% and <50% daily encounters	Few / Week	Few / Week	Few / Week	<10% daily encounters	>10% and <50% daily encounters	>10% and <50% daily encounters	c. 26-50%				Certainly not	Possibly	Certainly not	Unlikely	Unlikely	Unlikely	Possibly	Possibly	Possibly	Unlikely	Unlikely	Unlikely	Certainly not	Certainly not
			Slovenia		-	-	b. Female	b. 11-20	d. Other	c. 51-60	Slovenia			>10% and <50% daily encounters	>50% daily encounters	>10% and <50% daily encounters	>10% and <50% daily encounters	>10% and <50% daily encounters	>10% and <50% daily encounters	<10% daily encounters	<10% daily encounters	<10% daily encounters	Not at all / Very rarely	Not at all / Very rarely	Not at all / Very rarely	Not at all / Very rarely	Not at all / Very rarely	Not at all / Very rarely	Not at all / Very rarely	Not at all / Very rarely	Not at all / Very rarely	e. 76-95%				Possibly	Likely	Possibly	Unlikely	Unlikely	Unlikely	Likely	Likely	Likely	Certainly not	Certainly not	Certainly not	Unlikely	Possibly
			Hungary		-	-	a. Male	b. 11-20	a. Pediatrics	b. 41-50	Hungary			>10% and <50% daily encounters	>50% daily encounters	>10% and <50% daily encounters	Few / Week	<10% daily encounters	>10% and <50% daily encounters	>10% and <50% daily encounters	>10% and <50% daily encounters	>10% and <50% daily encounters	Not at all / Very rarely	Not at all / Very rarely	Not at all / Very rarely	Not at all / Very rarely	Few / Week	Few / Week	Not at all / Very rarely	Not at all / Very rarely	Not at all / Very rarely	d. 51-75%				Certainly not	Unlikely	Unlikely	Certainly not	Certainly not	Certainly not	Possibly	Likely	Likely	Certainly not	Unlikely	Unlikely	Certainly not	Unlikely
			Spain		-	-	a. Male	b. 11-20	a. Pediatrics	b. 41-50	Spain			<10% daily encounters	>50% daily encounters	>50% daily encounters	<10% daily encounters	>10% and <50% daily encounters	>10% and <50% daily encounters	Not at all / Very rarely	Not at all / Very rarely	Not at all / Very rarely	Not at all / Very rarely	Not at all / Very rarely	Not at all / Very rarely	<10% daily encounters	>10% and <50% daily encounters	>10% and <50% daily encounters	Not at all / Very rarely	Not at all / Very rarely	Not at all / Very rarely	d. 51-75%				Certainly not	Likely	Possibly	Certainly not	Unlikely	Certainly not	Unlikely	Likely	Likely	Certainly not	Unlikely	Certainly not	Unlikely	Unlikely
			Italy		-	-	b. Female	c. 21-30	a. Pediatrics	c. 51-60	Italy			>50% daily encounters	>50% daily encounters	>50% daily encounters	Not at all / Very rarely	<10% daily encounters	Few / Week	Not at all / Very rarely	>10% and <50% daily encounters	<10% daily encounters	Not at all / Very rarely	>50% daily encounters	>50% daily encounters	Not at all / Very rarely	>10% and <50% daily encounters	Not at all / Very rarely	Not at all / Very rarely	>10% and <50% daily encounters	<10% daily encounters	c. 26-50%				Certainly not	Always will	Unlikely	Certainly not	Possibly	Unlikely	Certainly not	Likely	Certainly not	Certainly not	Certainly not	Certainly not	Certainly not	Possibly
			Portugal		-	-	b. Female	b. 11-20	a. Pediatrics	b. 41-50	Portugal			Few / Week	>10% and <50% daily encounters	<10% daily encounters	Few / Week	<10% daily encounters	<10% daily encounters	Few / Week	Few / Week	Few / Week	Few / Week	Few / Week	Few / Week	Few / Week	Few / Week	Few / Week	Not at all / Very rarely	<10% daily encounters	<10% daily encounters	e. 76-95%				Certainly not	Possibly	Unlikely	Certainly not	Possibly	Unlikely	Likely	Likely	Likely	Certainly not	Possibly	Possibly	Possibly	Possibly
			Portugal		-	-	b. Female	c. 21-30	a. Pediatrics	c. 51-60	Portugal			Few / Week	>50% daily encounters	>10% and <50% daily encounters	Few / Week	<10% daily encounters	<10% daily encounters	Not at all / Very rarely	Few / Week	>10% and <50% daily encounters	Few / Week	Few / Week	Few / Week	Not at all / Very rarely	Few / Week	Few / Week	Not at all / Very rarely	Few / Week	<10% daily encounters	b. 5-25%				Possibly	Likely	Possibly	Unlikely	Possibly	Unlikely	Possibly	Likely	Possibly	Unlikely	Likely	Unlikely	Unlikely	Possibly
			Spain		-	-	b. Female	b. 11-20	a. Pediatrics	a. <40	Spain			Not at all / Very rarely	>50% daily encounters	>10% and <50% daily encounters	Not at all / Very rarely	<10% daily encounters	<10% daily encounters	Not at all / Very rarely	Not at all / Very rarely	Not at all / Very rarely	Not at all / Very rarely	Not at all / Very rarely	Not at all / Very rarely	Not at all / Very rarely	<10% daily encounters	<10% daily encounters	Not at all / Very rarely	Not at all / Very rarely	Not at all / Very rarely	f. 96-100%				Certainly not	Unlikely	Certainly not	Certainly not	Possibly	Certainly not	Certainly not	Possibly	Certainly not	Certainly not	Possibly	Unlikely	Certainly not	Possibly
			Belgium		-	-	b. Female	b. 11-20	a. Pediatrics	b. 41-50	Belgium			<10% daily encounters	>10% and <50% daily encounters	>10% and <50% daily encounters	Not at all / Very rarely	<10% daily encounters	<10% daily encounters	Not at all / Very rarely	Not at all / Very rarely	Not at all / Very rarely	Not at all / Very rarely	Not at all / Very rarely	Not at all / Very rarely	Few / Week	Few / Week	Few / Week	Not at all / Very rarely	Not at all / Very rarely	Not at all / Very rarely	f. 96-100%				Certainly not	Certainly not	Certainly not	Unlikely	Unlikely	Unlikely	Unlikely	Unlikely	Unlikely	Certainly not	Certainly not	Certainly not	Possibly	Possibly
			Ukraine	Ukraine	-	-	b. Female	b. 11-20	a. Pediatrics	a. <40	Ukraine			>10% and <50% daily encounters	<10% daily encounters	>10% and <50% daily encounters	Few / Week	Few / Week	Few / Week	<10% daily encounters	<10% daily encounters	<10% daily encounters	>10% and <50% daily encounters	>10% and <50% daily encounters	>10% and <50% daily encounters	Few / Week	Few / Week	Few / Week	Few / Week	<10% daily encounters	>10% and <50% daily encounters	b. 5-25%				Possibly	Unlikely	Likely	Certainly not	Possibly	Certainly not	Possibly	Possibly	Likely	Unlikely	Likely	Unlikely	Certainly not	Unlikely
			Ukraine	Ukraine	-	-	b. Female	c. 21-30	d. Other	b. 41-50	Ukraine			<10% daily encounters	<10% daily encounters	<10% daily encounters	Few / Week	>10% and <50% daily encounters	>10% and <50% daily encounters	Few / Week	Few / Week	Few / Week	>10% and <50% daily encounters	>10% and <50% daily encounters	>10% and <50% daily encounters	<10% daily encounters	<10% daily encounters	<10% daily encounters	Not at all / Very rarely	>10% and <50% daily encounters	>10% and <50% daily encounters	c. 26-50%				Possibly	Likely	Possibly	Possibly	Possibly	Possibly	Likely	Likely	Likely	Possibly	Possibly	Possibly	Unlikely	Possibly
			Ukraine	Ukraine	-	-	b. Female	c. 21-30	a. Pediatrics	c. 51-60	Ukraine			Few / Week	>10% and <50% daily encounters	<10% daily encounters	Few / Week	<10% daily encounters	<10% daily encounters	Not at all / Very rarely	Few / Week	Few / Week	Few / Week	<10% daily encounters	<10% daily encounters	Few / Week	Few / Week	Few / Week	Not at all / Very rarely	>10% and <50% daily encounters	>10% and <50% daily encounters	d. 51-75%				Always will	Always will	Always will	Certainly not	Possibly	Certainly not	Possibly	Likely	Unlikely	Certainly not	Possibly	Certainly not	Possibly	Likely
			Italy		-	-	b. Female	b. 11-20	a. Pediatrics	b. 41-50	Italy			>50% daily encounters	>50% daily encounters	>50% daily encounters	<10% daily encounters	>50% daily encounters	<10% daily encounters	Not at all / Very rarely	Not at all / Very rarely	Not at all / Very rarely	Not at all / Very rarely	Not at all / Very rarely	Not at all / Very rarely	Not at all / Very rarely	Not at all / Very rarely	Not at all / Very rarely	Not at all / Very rarely	Not at all / Very rarely	Not at all / Very rarely	a. 0-5%				Always will	Always will	Always will	Certainly not	Certainly not	Certainly not	Unlikely	Unlikely	Unlikely	Certainly not	Certainly not	Certainly not	Certainly not	Unlikely
			Ukraine	Ukraine	-	-	b. Female	a. <10	a. Pediatrics	a. <40	Ukraine			Not at all / Very rarely	Few / Week	Not at all / Very rarely	Not at all / Very rarely	Not at all / Very rarely	Not at all / Very rarely	Not at all / Very rarely	Not at all / Very rarely	Not at all / Very rarely	Few / Week	Few / Week	Few / Week	Not at all / Very rarely	Few / Week	Not at all / Very rarely	Not at all / Very rarely	Few / Week	Few / Week	a. 0-5%				Possibly	Possibly	Possibly	Certainly not	Possibly	Unlikely	Possibly	Likely	Possibly	Certainly not	Unlikely	Certainly not	Certainly not	Certainly not
			Germany		-	-	a. Male	b. 11-20	a. Pediatrics	c. 51-60	Germany			>10% and <50% daily encounters	>50% daily encounters	>10% and <50% daily encounters	Few / Week	Few / Week	Few / Week	Few / Week	Few / Week	Few / Week	<10% daily encounters	Few / Week	Few / Week	Not at all / Very rarely	>50% daily encounters	<10% daily encounters	Few / Week	>50% daily encounters	<10% daily encounters	c. 26-50%				Unlikely	Always will	Likely	Certainly not	Certainly not	Certainly not	Possibly	Possibly	Possibly	Certainly not	Certainly not	Certainly not	Certainly not	Unlikely
			Greece		-	-	b. Female	c. 21-30	a. Pediatrics	c. 51-60	Greece			<10% daily encounters	>10% and <50% daily encounters	<10% daily encounters	Few / Week	Few / Week	Few / Week	Not at all / Very rarely	Not at all / Very rarely	Not at all / Very rarely	>10% and <50% daily encounters	>10% and <50% daily encounters	>10% and <50% daily encounters	>10% and <50% daily encounters	>10% and <50% daily encounters	>10% and <50% daily encounters	Not at all / Very rarely	Not at all / Very rarely	Not at all / Very rarely	b. 5-25%				Unlikely	Unlikely	Unlikely	Certainly not	Certainly not	Certainly not	Certainly not	Certainly not	Certainly not	Certainly not	Certainly not	Certainly not	Unlikely	Likely
			Poland		-	-	a. Male	c. 21-30	a. Pediatrics	c. 51-60	Poland			<10% daily encounters	>50% daily encounters	>10% and <50% daily encounters	Not at all / Very rarely	<10% daily encounters	Not at all / Very rarely	Not at all / Very rarely	<10% daily encounters	Not at all / Very rarely	Not at all / Very rarely	<10% daily encounters	Few / Week	Not at all / Very rarely	<10% daily encounters	Few / Week	Not at all / Very rarely	Not at all / Very rarely	Not at all / Very rarely	e. 76-95%				Certainly not	Likely	Unlikely	Certainly not	Unlikely	Possibly	Possibly	Likely	Possibly	Certainly not	Possibly	Certainly not	Certainly not	Certainly not
			Ukraine	Ukraine	-	-	b. Female	b. 11-20	b. Family Practice/GP	a. <40	Ukraine			Few / Week	Few / Week	Few / Week	Not at all / Very rarely	Not at all / Very rarely	Not at all / Very rarely	Not at all / Very rarely	Not at all / Very rarely	Not at all / Very rarely	Not at all / Very rarely	Few / Week	Not at all / Very rarely	Not at all / Very rarely	Few / Week	Not at all / Very rarely	Not at all / Very rarely	Few / Week	Not at all / Very rarely	a. 0-5%				Possibly	Unlikely	Certainly not	Certainly not	Certainly not	Certainly not	Certainly not	Certainly not	Certainly not	Certainly not	Certainly not	Certainly not	Certainly not	Certainly not
			Ukraine	Ukraine	-	-	b. Female	a. <10	b. Family Practice/GP	a. <40	Ukraine			<10% daily encounters	>10% and <50% daily encounters	<10% daily encounters	Not at all / Very rarely	Not at all / Very rarely	Not at all / Very rarely	Few / Week	Few / Week	Few / Week	<10% daily encounters	<10% daily encounters	<10% daily encounters	Not at all / Very rarely	Not at all / Very rarely	Not at all / Very rarely	Not at all / Very rarely	Not at all / Very rarely	Not at all / Very rarely	c. 26-50%				Certainly not	Possibly	Possibly	Certainly not	Unlikely	Certainly not	Certainly not	Always will	Possibly	Certainly not	Unlikely	Certainly not	Certainly not	Possibly
			Hungary		-	-	b. Female	d. >31	a. Pediatrics	d. 61-70	Hungary			<10% daily encounters	>50% daily encounters	>10% and <50% daily encounters	Not at all / Very rarely	Few / Week	Few / Week	<10% daily encounters	>10% and <50% daily encounters	Few / Week	Few / Week	>50% daily encounters	<10% daily encounters	Few / Week	<10% daily encounters	<10% daily encounters	Not at all / Very rarely	Few / Week	Few / Week	f. 96-100%				Always will	Certainly not	Possibly	Certainly not	Possibly	Certainly not	Likely	Always will	Possibly	Certainly not	Certainly not	Certainly not	Unlikely	Possibly
			Ukraine	Ukraine	-	-	b. Female	a. <10	b. Family Practice/GP	a. <40	Ukraine			>10% and <50% daily encounters	>50% daily encounters	>10% and <50% daily encounters	Few / Week	Few / Week	Few / Week	Not at all / Very rarely	Not at all / Very rarely	Not at all / Very rarely	>10% and <50% daily encounters	>10% and <50% daily encounters	>10% and <50% daily encounters	<10% daily encounters	<10% daily encounters	<10% daily encounters	>50% daily encounters	>10% and <50% daily encounters	<10% daily encounters	b. 5-25%				Likely	Likely	Possibly	Possibly	Possibly	Unlikely	Likely	Likely	Possibly	Unlikely	Unlikely	Unlikely	Certainly not	Certainly not
			Bulgaria	Bulgaria	-	-	b. Female	d. >31	a. Pediatrics	d. 61-70	Bulgaria			Few / Week	<10% daily encounters	Few / Week	Not at all / Very rarely	Few / Week	Not at all / Very rarely	Not at all / Very rarely	Few / Week	Not at all / Very rarely	<10% daily encounters	>10% and <50% daily encounters	>10% and <50% daily encounters	Not at all / Very rarely	Few / Week	Few / Week	Not at all / Very rarely	Few / Week	Not at all / Very rarely	b. 5-25%				Unlikely	Possibly	Unlikely	Certainly not	Certainly not	Certainly not	Unlikely	Possibly	Unlikely	Certainly not	Unlikely	Certainly not	Unlikely	Likely
			Cyprus	Cyprus	-	-	b. Female	b. 11-20	a. Pediatrics	c. 51-60	Cyprus			>50% daily encounters	>50% daily encounters	>50% daily encounters	Not at all / Very rarely	Not at all / Very rarely	Not at all / Very rarely	Few / Week	Few / Week	Few / Week	Not at all / Very rarely	Not at all / Very rarely	Not at all / Very rarely	Not at all / Very rarely	Not at all / Very rarely	Not at all / Very rarely	Not at all / Very rarely	Not at all / Very rarely	Not at all / Very rarely	b. 5-25%				Always will	Always will	Always will	Certainly not	Certainly not	Certainly not	Certainly not	Certainly not	Certainly not	Certainly not	Certainly not	Certainly not	Certainly not	Certainly not
			Greece		-	-	b. Female	b. 11-20	a. Pediatrics	b. 41-50	Greece			Not at all / Very rarely	<10% daily encounters	Not at all / Very rarely	Not at all / Very rarely	Not at all / Very rarely	Not at all / Very rarely	Not at all / Very rarely	<10% daily encounters	Not at all / Very rarely	Not at all / Very rarely	Not at all / Very rarely	Not at all / Very rarely	Not at all / Very rarely	<10% daily encounters	Not at all / Very rarely	Not at all / Very rarely	Not at all / Very rarely	Not at all / Very rarely	a. 0-5%				Certainly not	Unlikely	Certainly not	Certainly not	Certainly not	Certainly not	Certainly not	Unlikely	Certainly not	Certainly not	Possibly	Certainly not	Unlikely	Likely
			Slovenia		-	-	a. Male	d. >31	a. Pediatrics	d. 61-70	Slovenia			Few / Week	<10% daily encounters	Few / Week	>10% and <50% daily encounters	>10% and <50% daily encounters	>10% and <50% daily encounters	Not at all / Very rarely	Not at all / Very rarely	Not at all / Very rarely	Few / Week	Few / Week	Few / Week	<10% daily encounters	>10% and <50% daily encounters	<10% daily encounters	Not at all / Very rarely	>10% and <50% daily encounters	<10% daily encounters	b. 5-25%				Possibly	Likely	Possibly	Certainly not	Possibly	Certainly not	Possibly	Likely	Possibly	Certainly not	Certainly not	Certainly not	Certainly not	Unlikely
			Portugal		-	-	b. Female	c. 21-30	a. Pediatrics	d. 61-70	Portugal			Not at all / Very rarely	>50% daily encounters	>50% daily encounters	Not at all / Very rarely	<10% daily encounters	Few / Week	Few / Week	<10% daily encounters	Few / Week	<10% daily encounters	Few / Week	Few / Week	Not at all / Very rarely	Few / Week	Few / Week	Few / Week	>50% daily encounters	>10% and <50% daily encounters	a. 0-5%				Unlikely	Unlikely	Unlikely	Unlikely	Possibly	Unlikely	Unlikely	Possibly	Unlikely	Certainly not	Possibly	Unlikely	Unlikely	Likely
			Israel		-	-	b. Female	c. 21-30	a. Pediatrics	c. 51-60	Israel			Few / Week	>50% daily encounters	>10% and <50% daily encounters	Few / Week	>10% and <50% daily encounters	<10% daily encounters	Not at all / Very rarely	Not at all / Very rarely	Not at all / Very rarely	Not at all / Very rarely	Not at all / Very rarely	Not at all / Very rarely	Not at all / Very rarely	>10% and <50% daily encounters	>10% and <50% daily encounters	Not at all / Very rarely	Few / Week	Few / Week	b. 5-25%				Unlikely	Likely	Possibly	Unlikely	Unlikely	Unlikely	Possibly	Likely	Possibly	Unlikely	Unlikely	Unlikely	Certainly not	Unlikely
			Poland		-	-	a. Male	d. >31	a. Pediatrics	d. 61-70	Ukraine			Few / Week	>50% daily encounters	>10% and <50% daily encounters	Not at all / Very rarely	Few / Week	Few / Week	Not at all / Very rarely	Not at all / Very rarely	Not at all / Very rarely	Not at all / Very rarely	Not at all / Very rarely	Not at all / Very rarely	Not at all / Very rarely	<10% daily encounters	Few / Week	Not at all / Very rarely	Not at all / Very rarely	Not at all / Very rarely	d. 51-75%				Certainly not	Unlikely	Unlikely	Certainly not	Certainly not	Certainly not	Certainly not	Unlikely	Unlikely	Certainly not	Certainly not	Certainly not	Certainly not	Possibly
			Poland		-	-	b. Female	a. <10	d. Other	a. <40	Poland			Not at all / Very rarely	Not at all / Very rarely	Not at all / Very rarely	Not at all / Very rarely	Not at all / Very rarely	Not at all / Very rarely	Not at all / Very rarely	Not at all / Very rarely	Not at all / Very rarely	Not at all / Very rarely	Not at all / Very rarely	Not at all / Very rarely	Not at all / Very rarely	Not at all / Very rarely	Not at all / Very rarely	Not at all / Very rarely	>50% daily encounters	Few / Week	c. 26-50%				Certainly not	Possibly	Unlikely	Certainly not	Possibly	Unlikely	Certainly not	Possibly	Unlikely	Certainly not	Unlikely	Unlikely	Certainly not	Unlikely
			Italy		-	-	b. Female	c. 21-30	a. Pediatrics	c. 51-60	Italy			>50% daily encounters	>50% daily encounters	>50% daily encounters	Not at all / Very rarely	Not at all / Very rarely	Not at all / Very rarely	<10% daily encounters	>50% daily encounters	>10% and <50% daily encounters	>50% daily encounters	>50% daily encounters	>50% daily encounters	Not at all / Very rarely	>10% and <50% daily encounters	<10% daily encounters	Not at all / Very rarely	>10% and <50% daily encounters	<10% daily encounters	c. 26-50%				Certainly not	Always will	Always will	Certainly not	Always will	Possibly	Certainly not	Possibly	Possibly	Certainly not	Possibly	Possibly	Certainly not	Always will
			Poland		-	-	b. Female	a. <10	d. Other	a. <40	Poland			Not at all / Very rarely	Not at all / Very rarely	Not at all / Very rarely	Not at all / Very rarely	Not at all / Very rarely	Not at all / Very rarely	Not at all / Very rarely	Not at all / Very rarely	Not at all / Very rarely	Not at all / Very rarely	Not at all / Very rarely	Not at all / Very rarely	Not at all / Very rarely	Not at all / Very rarely	Not at all / Very rarely	Not at all / Very rarely	Few / Week	Few / Week	a. 0-5%				Certainly not	Possibly	Certainly not	Certainly not	Likely	Certainly not	Unlikely	Likely	Unlikely	Unlikely	Likely	Unlikely	Possibly	Likely
			Poland		-	-	b. Female	d. >31	a. Pediatrics	d. 61-70	Poland			Not at all / Very rarely	<10% daily encounters	Few / Week	Not at all / Very rarely	Not at all / Very rarely	Not at all / Very rarely	Not at all / Very rarely	Not at all / Very rarely	Not at all / Very rarely	Not at all / Very rarely	Not at all / Very rarely	Not at all / Very rarely	Not at all / Very rarely	Not at all / Very rarely	Not at all / Very rarely	Not at all / Very rarely	Not at all / Very rarely	Not at all / Very rarely	a. 0-5%				Certainly not	Unlikely	Certainly not	Certainly not	Possibly	Certainly not	Unlikely	Unlikely	Certainly not	Unlikely	Unlikely	Certainly not	Certainly not	Certainly not
			Belgium		-	-	b. Female	a. <10	a. Pediatrics	a. <40	Belgium			<10% daily encounters	>10% and <50% daily encounters	<10% daily encounters	<10% daily encounters	>10% and <50% daily encounters	<10% daily encounters	Not at all / Very rarely	Not at all / Very rarely	Not at all / Very rarely	Not at all / Very rarely	Not at all / Very rarely	Not at all / Very rarely	Few / Week	Few / Week	Few / Week	Not at all / Very rarely	Few / Week	Few / Week	f. 96-100%				Certainly not	Possibly	Unlikely	Certainly not	Certainly not	Certainly not	Certainly not	Possibly	Unlikely	Certainly not	Certainly not	Certainly not	Certainly not	Certainly not
			Czech Rep.		-	-	b. Female	c. 21-30	a. Pediatrics	b. 41-50	Czech Rep.			<10% daily encounters	>50% daily encounters	>10% and <50% daily encounters	<10% daily encounters	>50% daily encounters	>10% and <50% daily encounters	Not at all / Very rarely	Few / Week	Not at all / Very rarely	Not at all / Very rarely	Not at all / Very rarely	Not at all / Very rarely	Not at all / Very rarely	Few / Week	Not at all / Very rarely	Not at all / Very rarely	Not at all / Very rarely	Not at all / Very rarely	c. 26-50%				Possibly	Unlikely	Possibly	Certainly not	Certainly not	Certainly not	Possibly	Certainly not	Unlikely	Certainly not	Certainly not	Certainly not	Unlikely	Possibly
			Portugal		-	-	b. Female	c. 21-30	a. Pediatrics	b. 41-50	Portugal			<10% daily encounters	>10% and <50% daily encounters	>10% and <50% daily encounters	Not at all / Very rarely	Few / Week	Few / Week	>10% and <50% daily encounters	>10% and <50% daily encounters	>10% and <50% daily encounters	>10% and <50% daily encounters	>10% and <50% daily encounters	>10% and <50% daily encounters	Few / Week	<10% daily encounters	<10% daily encounters	Not at all / Very rarely	<10% daily encounters	>10% and <50% daily encounters	d. 51-75%				Unlikely	Unlikely	Unlikely	Certainly not	Possibly	Unlikely	Possibly	Likely	Likely	Unlikely	Possibly	Possibly	Unlikely	Likely
			Ukraine	Ukraine	-	-	b. Female	b. 11-20	a. Pediatrics	b. 41-50	Ukraine			<10% daily encounters	>10% and <50% daily encounters	<10% daily encounters	Not at all / Very rarely	Not at all / Very rarely	Not at all / Very rarely	Not at all / Very rarely	Not at all / Very rarely	Not at all / Very rarely	<10% daily encounters	>10% and <50% daily encounters	<10% daily encounters	Few / Week	<10% daily encounters	Few / Week	Not at all / Very rarely	Not at all / Very rarely	Not at all / Very rarely	b. 5-25%				Certainly not	Unlikely	Certainly not	Certainly not	Certainly not	Certainly not	Certainly not	Unlikely	Certainly not	Certainly not	Certainly not	Certainly not	Certainly not	Certainly not
			Poland		-	-	b. Female	b. 11-20	b. Family Practice/GP	b. 41-50	Poland			Not at all / Very rarely	>50% daily encounters	>10% and <50% daily encounters	Not at all / Very rarely	Not at all / Very rarely	Not at all / Very rarely	Not at all / Very rarely	Not at all / Very rarely	Not at all / Very rarely	Not at all / Very rarely	Not at all / Very rarely	Not at all / Very rarely	Not at all / Very rarely	Few / Week	Few / Week	Not at all / Very rarely	Not at all / Very rarely	Not at all / Very rarely	f. 96-100%				Certainly not	Possibly	Possibly	Certainly not	Certainly not	Certainly not	Certainly not	Certainly not	Certainly not	Certainly not	Certainly not	Certainly not	Possibly	Possibly
			Ukraine	Ukraine	-	-	a. Male	b. 11-20	d. Other	a. <40	Ukraine			>50% daily encounters	Not at all / Very rarely	>10% and <50% daily encounters	>10% and <50% daily encounters	>10% and <50% daily encounters	>10% and <50% daily encounters	Not at all / Very rarely	Not at all / Very rarely	Not at all / Very rarely	>10% and <50% daily encounters	<10% daily encounters	<10% daily encounters	>10% and <50% daily encounters	>50% daily encounters	<10% daily encounters	Not at all / Very rarely	Not at all / Very rarely	Not at all / Very rarely	f. 96-100%				Always will	Always will	Always will	Possibly	Unlikely	Always will	Possibly	Possibly	Possibly	Possibly	Possibly	Possibly	Possibly	Possibly
			Slovakia		-	-	a. Male	c. 21-30	a. Pediatrics	c. 51-60	Slovakia			<10% daily encounters	>50% daily encounters	>10% and <50% daily encounters	Not at all / Very rarely	<10% daily encounters	>10% and <50% daily encounters	Not at all / Very rarely	Not at all / Very rarely	Few / Week	Not at all / Very rarely	Not at all / Very rarely	Few / Week	Not at all / Very rarely	<10% daily encounters	>10% and <50% daily encounters	Not at all / Very rarely	Not at all / Very rarely	Few / Week	b. 5-25%				Always will	Unlikely	Possibly	Certainly not	Likely	Possibly	Possibly	Likely	Always will	Certainly not	Unlikely	Certainly not	Unlikely	Possibly
			Ukraine	Ukraine	-	-	a. Male	b. 11-20	a. Pediatrics	a. <40	Ukraine			<10% daily encounters	>10% and <50% daily encounters	<10% daily encounters	Not at all / Very rarely	Not at all / Very rarely	Not at all / Very rarely	Not at all / Very rarely	Not at all / Very rarely	Not at all / Very rarely	>10% and <50% daily encounters	>10% and <50% daily encounters	>10% and <50% daily encounters	<10% daily encounters	<10% daily encounters	<10% daily encounters	Not at all / Very rarely	Not at all / Very rarely	Not at all / Very rarely	d. 51-75%				Possibly	Likely	Likely	Unlikely	Unlikely	Unlikely	Possibly	Likely	Likely	Certainly not	Unlikely	Unlikely	Certainly not	Certainly not
			Italy		-	-	b. Female	c. 21-30	b. Family Practice/GP	d. 61-70	Italy			>10% and <50% daily encounters	>50% daily encounters	>10% and <50% daily encounters	<10% daily encounters	>10% and <50% daily encounters	>10% and <50% daily encounters	Not at all / Very rarely	Not at all / Very rarely	Not at all / Very rarely	Not at all / Very rarely	Not at all / Very rarely	Not at all / Very rarely	Few / Week	>10% and <50% daily encounters	>10% and <50% daily encounters	Few / Week	Few / Week	Few / Week	b. 5-25%				Certainly not	Unlikely	Certainly not	Unlikely	Possibly	Unlikely	Possibly	Possibly	Unlikely	Unlikely	Possibly	Unlikely	Certainly not	Unlikely
			Portugal		-	-	b. Female	a. <10	a. Pediatrics	a. <40	Portugal			Not at all / Very rarely	>10% and <50% daily encounters	<10% daily encounters	>10% and <50% daily encounters	>10% and <50% daily encounters	>10% and <50% daily encounters	>10% and <50% daily encounters	>10% and <50% daily encounters	>10% and <50% daily encounters	>10% and <50% daily encounters	>50% daily encounters	>50% daily encounters	>10% and <50% daily encounters	>10% and <50% daily encounters	>10% and <50% daily encounters	Not at all / Very rarely	>50% daily encounters	>10% and <50% daily encounters	a. 0-5%				Certainly not	Unlikely	Unlikely	Certainly not	Certainly not	Certainly not	Unlikely	Likely	Possibly	Unlikely	Likely	Likely	Likely	Likely
			Poland		-	-	b. Female	a. <10	a. Pediatrics	a. <40	Poland			Not at all / Very rarely	<10% daily encounters	Not at all / Very rarely	Not at all / Very rarely	Not at all / Very rarely	Not at all / Very rarely	Not at all / Very rarely	Not at all / Very rarely	Not at all / Very rarely	Not at all / Very rarely	Not at all / Very rarely	Not at all / Very rarely	Not at all / Very rarely	Few / Week	Few / Week	Not at all / Very rarely	Not at all / Very rarely	Not at all / Very rarely	f. 96-100%				Certainly not	Certainly not	Certainly not	Certainly not	Certainly not	Certainly not	Certainly not	Certainly not	Certainly not	Certainly not	Certainly not	Certainly not	Certainly not	Possibly
			Ukraine	Ukraine	-	-	b. Female	b. 11-20	b. Family Practice/GP	a. <40	Ukraine			Few / Week	Few / Week	Few / Week	Not at all / Very rarely	Not at all / Very rarely	Not at all / Very rarely	Not at all / Very rarely	Not at all / Very rarely	Not at all / Very rarely	>10% and <50% daily encounters	>10% and <50% daily encounters	>10% and <50% daily encounters	>10% and <50% daily encounters	>10% and <50% daily encounters	>10% and <50% daily encounters	Not at all / Very rarely	Few / Week	Few / Week	b. 5-25%				Unlikely	Possibly	Unlikely	Unlikely	Possibly	Unlikely	Likely	Likely	Likely	Unlikely	Unlikely	Unlikely	Unlikely	Unlikely
			Poland		-	-	b. Female	a. <10	b. Family Practice/GP	a. <40	Poland			Not at all / Very rarely	>50% daily encounters	>10% and <50% daily encounters	Not at all / Very rarely	<10% daily encounters	Few / Week	Not at all / Very rarely	Not at all / Very rarely	Not at all / Very rarely	Not at all / Very rarely	Not at all / Very rarely	Not at all / Very rarely	Not at all / Very rarely	Not at all / Very rarely	Not at all / Very rarely	Not at all / Very rarely	Not at all / Very rarely	Not at all / Very rarely	f. 96-100%				Certainly not	Certainly not	Certainly not	Certainly not	Certainly not	Certainly not	Certainly not	Certainly not	Certainly not	Possibly	Possibly	Possibly	Certainly not	Certainly not
			Bulgaria	Bulgaria	-	-	b. Female	d. >31	a. Pediatrics	d. 61-70	Bulgaria			Few / Week	<10% daily encounters	Few / Week	Not at all / Very rarely	Few / Week	Not at all / Very rarely	Not at all / Very rarely	Few / Week	Not at all / Very rarely	>10% and <50% daily encounters	>10% and <50% daily encounters	>10% and <50% daily encounters	Not at all / Very rarely	Few / Week	Few / Week	Not at all / Very rarely	Few / Week	Not at all / Very rarely	b. 5-25%				Unlikely	Possibly	Unlikely	Certainly not	Certainly not	Certainly not	Unlikely	Possibly	Unlikely	Certainly not	Unlikely	Certainly not	Unlikely	Likely
			Bulgaria		-	National Coordinator	b. Female	c. 21-30	a. Pediatrics	b. 41-50	Bulgaria			Few / Week	<10% daily encounters	Few / Week	<10% daily encounters	>10% and <50% daily encounters	>10% and <50% daily encounters	Few / Week	<10% daily encounters	<10% daily encounters	<10% daily encounters	>10% and <50% daily encounters	<10% daily encounters	Few / Week	<10% daily encounters	<10% daily encounters	Not at all / Very rarely	>50% daily encounters	>10% and <50% daily encounters	b. 5-25%				Certainly not	Possibly	Unlikely	Certainly not	Possibly	Certainly not	Certainly not	Possibly	Certainly not	Certainly not	Unlikely	Certainly not	Certainly not	Possibly
			Italy		-	-	a. Male	d. >31	a. Pediatrics	c. 51-60	Italy			>50% daily encounters	>50% daily encounters	>50% daily encounters	<10% daily encounters	>10% and <50% daily encounters	>10% and <50% daily encounters	<10% daily encounters	>10% and <50% daily encounters	>10% and <50% daily encounters	Not at all / Very rarely	Not at all / Very rarely	Not at all / Very rarely	Few / Week	>10% and <50% daily encounters	>10% and <50% daily encounters	Not at all / Very rarely	Few / Week	Few / Week	c. 26-50%				Certainly not	Unlikely	Unlikely	Unlikely	Unlikely	Unlikely	Possibly	Unlikely	Unlikely	Certainly not	Likely	Likely	Certainly not	Likely
			Greece		-	-	b. Female	a. <10	a. Pediatrics	b. 41-50	Greece			>10% and <50% daily encounters	>50% daily encounters	>10% and <50% daily encounters	Few / Week	Not at all / Very rarely	Few / Week	<10% daily encounters	Few / Week	Few / Week	Not at all / Very rarely	Not at all / Very rarely	Not at all / Very rarely	<10% daily encounters	>10% and <50% daily encounters	<10% daily encounters	Not at all / Very rarely	Not at all / Very rarely	Not at all / Very rarely	a. 0-5%				Certainly not	Unlikely	Unlikely	Certainly not	Certainly not	Certainly not	Possibly	Likely	Likely	Unlikely	Likely	Possibly	Unlikely	Possibly
			Cyprus		-	-	b. Female	b. 11-20	a. Pediatrics	b. 41-50	Cyprus			<10% daily encounters	>10% and <50% daily encounters	>10% and <50% daily encounters	Few / Week	<10% daily encounters	Few / Week	>10% and <50% daily encounters	>50% daily encounters	>10% and <50% daily encounters	>10% and <50% daily encounters	>50% daily encounters	>10% and <50% daily encounters	>10% and <50% daily encounters	>50% daily encounters	>10% and <50% daily encounters	Not at all / Very rarely	Few / Week	Not at all / Very rarely	d. 51-75%				Certainly not	Unlikely	Certainly not	Certainly not	Unlikely	Certainly not	Possibly	Possibly	Possibly	Certainly not	Certainly not	Certainly not	Unlikely	Possibly
			Spain		-	-	a. Male	c. 21-30	a. Pediatrics	c. 51-60	Spain			<10% daily encounters	>50% daily encounters	>50% daily encounters	Not at all / Very rarely	Few / Week	Few / Week	Not at all / Very rarely	Not at all / Very rarely	Not at all / Very rarely	Not at all / Very rarely	>50% daily encounters	>10% and <50% daily encounters	Not at all / Very rarely	>50% daily encounters	>10% and <50% daily encounters	Not at all / Very rarely	Not at all / Very rarely	Not at all / Very rarely	f. 96-100%				Unlikely	Likely	Possibly	Certainly not	Unlikely	Certainly not	Likely	Always will	Always will	Certainly not	Certainly not	Certainly not	Certainly not	Certainly not
			Bulgaria	Bulgaria	-	-	b. Female	c. 21-30	b. Family Practice/GP	c. 51-60	Bulgaria			>10% and <50% daily encounters	>50% daily encounters	>10% and <50% daily encounters	Not at all / Very rarely	Not at all / Very rarely	Not at all / Very rarely	>10% and <50% daily encounters	>10% and <50% daily encounters	>10% and <50% daily encounters	>10% and <50% daily encounters	>10% and <50% daily encounters	>10% and <50% daily encounters	<10% daily encounters	<10% daily encounters	<10% daily encounters	Not at all / Very rarely	Not at all / Very rarely	Not at all / Very rarely	c. 26-50%				Likely	Always will	Always will	Certainly not	Certainly not	Certainly not	Always will	Always will	Always will	Unlikely	Unlikely	Unlikely	Unlikely	Likely
			Greece		-	-	b. Female	d. >31	a. Pediatrics	c. 51-60	Greece			>10% and <50% daily encounters	>50% daily encounters	>10% and <50% daily encounters	Few / Week	Few / Week	<10% daily encounters	<10% daily encounters	>10% and <50% daily encounters	<10% daily encounters	Not at all / Very rarely	Not at all / Very rarely	Not at all / Very rarely	<10% daily encounters	>10% and <50% daily encounters	Few / Week	Not at all / Very rarely	>50% daily encounters	>10% and <50% daily encounters	a. 0-5%				Always will	Likely	Always will	Certainly not	Unlikely	Certainly not	Certainly not	Unlikely	Certainly not	Unlikely	Possibly	Unlikely	Certainly not	Possibly
			Belgium		-	-	b. Female	a. <10	a. Pediatrics	a. <40	Belgium			>10% and <50% daily encounters	>50% daily encounters	>10% and <50% daily encounters	<10% daily encounters	>10% and <50% daily encounters	>10% and <50% daily encounters	Not at all / Very rarely	Not at all / Very rarely	Not at all / Very rarely	Not at all / Very rarely	Not at all / Very rarely	Not at all / Very rarely	Not at all / Very rarely	Not at all / Very rarely	Not at all / Very rarely	Not at all / Very rarely	Not at all / Very rarely	Not at all / Very rarely	f. 96-100%				Unlikely	Possibly	Unlikely	Certainly not	Certainly not	Certainly not	Unlikely	Possibly	Possibly	Unlikely	Unlikely	Unlikely	Unlikely	Unlikely
			Ukraine	Ukraine	-	-	b. Female	c. 21-30	a. Pediatrics	b. 41-50	Ukraine			>10% and <50% daily encounters	<10% daily encounters	Few / Week	Few / Week	Few / Week	Few / Week	Not at all / Very rarely	Not at all / Very rarely	Not at all / Very rarely	<10% daily encounters	<10% daily encounters	Few / Week	Few / Week	Few / Week	Few / Week	Not at all / Very rarely	Few / Week	Not at all / Very rarely	b. 5-25%				Certainly not	Likely	Unlikely	Unlikely	Possibly	Unlikely	Likely	Likely	Likely	Certainly not	Likely	Likely	Certainly not	Possibly
			Bulgaria	Bulgaria	-	-	b. Female	c. 21-30	a. Pediatrics	c. 51-60	Bulgaria			>10% and <50% daily encounters	>50% daily encounters	>10% and <50% daily encounters	Not at all / Very rarely	Not at all / Very rarely	Not at all / Very rarely	>10% and <50% daily encounters	>50% daily encounters	>10% and <50% daily encounters	>10% and <50% daily encounters	>50% daily encounters	>10% and <50% daily encounters	Few / Week	<10% daily encounters	Few / Week	Not at all / Very rarely	Not at all / Very rarely	Not at all / Very rarely	b. 5-25%				Unlikely	Possibly	Likely	Certainly not	Certainly not	Certainly not	Likely	Likely	Likely	Certainly not	Certainly not	Certainly not	Certainly not	Likely
			Spain		-	-	b. Female	a. <10	a. Pediatrics	a. <40	Spain			<10% daily encounters	>50% daily encounters	>50% daily encounters	>10% and <50% daily encounters	>50% daily encounters	>50% daily encounters	Not at all / Very rarely	Not at all / Very rarely	Not at all / Very rarely	Not at all / Very rarely	Not at all / Very rarely	Not at all / Very rarely	>10% and <50% daily encounters	>50% daily encounters	>50% daily encounters	Not at all / Very rarely	Not at all / Very rarely	Not at all / Very rarely	e. 76-95%				Likely	Likely	Likely	Likely	Likely	Likely	Always will	Always will	Always will	Possibly	Likely	Likely	Always will	Always will
			Ukraine	Ukraine	-	-	b. Female	c. 21-30	a. Pediatrics	b. 41-50	Ukraine			Few / Week	>10% and <50% daily encounters	Few / Week	Not at all / Very rarely	Not at all / Very rarely	Not at all / Very rarely	Not at all / Very rarely	Not at all / Very rarely	Not at all / Very rarely	Few / Week	>10% and <50% daily encounters	<10% daily encounters	Few / Week	>10% and <50% daily encounters	<10% daily encounters	Not at all / Very rarely	Not at all / Very rarely	Not at all / Very rarely	b. 5-25%				Likely	Always will	Likely	Certainly not	Possibly	Certainly not	Likely	Likely	Likely	Unlikely	Unlikely	Unlikely	Certainly not	Possibly
			Portugal		-	-	b. Female	a. <10	a. Pediatrics	a. <40	Portugal			Few / Week	>50% daily encounters	>10% and <50% daily encounters	Not at all / Very rarely	<10% daily encounters	Few / Week	Not at all / Very rarely	Few / Week	Not at all / Very rarely	Not at all / Very rarely	Not at all / Very rarely	Few / Week	Not at all / Very rarely	Few / Week	Few / Week	Not at all / Very rarely	>10% and <50% daily encounters	>10% and <50% daily encounters	d. 51-75%				Certainly not	Unlikely	Unlikely	Certainly not	Unlikely	Unlikely	Unlikely	Possibly	Possibly	Unlikely	Possibly	Possibly	Likely	Possibly
			Spain		-	-	a. Male	c. 21-30	a. Pediatrics	d. 61-70	Spain			Few / Week	>50% daily encounters	>50% daily encounters	Few / Week	<10% daily encounters	<10% daily encounters	<10% daily encounters	<10% daily encounters	<10% daily encounters	Not at all / Very rarely	Not at all / Very rarely	Not at all / Very rarely	Not at all / Very rarely	Not at all / Very rarely	Not at all / Very rarely	Not at all / Very rarely	Few / Week	Not at all / Very rarely	d. 51-75%				Unlikely	Certainly not	Certainly not	Certainly not	Unlikely	Unlikely	Possibly	Possibly	Possibly	Certainly not	Certainly not	Certainly not	Unlikely	Unlikely
			Portugal		-	-	b. Female	d. >31	a. Pediatrics	c. 51-60	Portugal			>10% and <50% daily encounters	>10% and <50% daily encounters	>10% and <50% daily encounters	<10% daily encounters	<10% daily encounters	<10% daily encounters	Not at all / Very rarely	Not at all / Very rarely	Not at all / Very rarely	Not at all / Very rarely	Not at all / Very rarely	Not at all / Very rarely	Not at all / Very rarely	Few / Week	Few / Week	Not at all / Very rarely	Not at all / Very rarely	Few / Week	d. 51-75%				Likely	Possibly	Likely	Unlikely	Unlikely	Unlikely	Likely	Likely	Likely	Unlikely	Unlikely	Unlikely	Possibly	Likely
			Poland		-	-	b. Female	b. 11-20	a. Pediatrics	b. 41-50	Poland			Not at all / Very rarely	>10% and <50% daily encounters	Few / Week	Not at all / Very rarely	Not at all / Very rarely	Not at all / Very rarely	Not at all / Very rarely	Not at all / Very rarely	Not at all / Very rarely	Not at all / Very rarely	Not at all / Very rarely	Not at all / Very rarely	Not at all / Very rarely	Not at all / Very rarely	Not at all / Very rarely	Not at all / Very rarely	Not at all / Very rarely	Not at all / Very rarely	c. 26-50%				Certainly not	Possibly	Certainly not	Certainly not	Certainly not	Certainly not	Certainly not	Certainly not	Certainly not	Certainly not	Certainly not	Unlikely	Certainly not	Certainly not
			Portugal		-	-	b. Female	a. <10	a. Pediatrics	a. <40	Portugal			Few / Week	>50% daily encounters	>10% and <50% daily encounters	Not at all / Very rarely	Few / Week	<10% daily encounters	Not at all / Very rarely	Not at all / Very rarely	Few / Week	Not at all / Very rarely	Not at all / Very rarely	Few / Week	Not at all / Very rarely	Not at all / Very rarely	Few / Week	Not at all / Very rarely	Few / Week	<10% daily encounters	d. 51-75%				Unlikely	Possibly	Unlikely	Certainly not	Unlikely	Certainly not	Unlikely	Possibly	Unlikely	Certainly not	Unlikely	Certainly not	Certainly not	Unlikely
			Bulgaria		-	-	b. Female	b. 11-20	a. Pediatrics	b. 41-50	Bulgaria			<10% daily encounters	>10% and <50% daily encounters	>10% and <50% daily encounters	Not at all / Very rarely	Not at all / Very rarely	Not at all / Very rarely	<10% daily encounters	>10% and <50% daily encounters	>10% and <50% daily encounters	Not at all / Very rarely	Few / Week	Few / Week	<10% daily encounters	>10% and <50% daily encounters	>10% and <50% daily encounters	Not at all / Very rarely	Not at all / Very rarely	Not at all / Very rarely	c. 26-50%				Unlikely	Unlikely	Unlikely	Unlikely	Unlikely	Unlikely	Possibly	Likely	Possibly	Unlikely	Possibly	Possibly	Unlikely	Possibly
			Bulgaria	Bulgaria	-	-	b. Female	d. >31	a. Pediatrics	d. 61-70	Bulgaria			<10% daily encounters	<10% daily encounters	<10% daily encounters	Not at all / Very rarely	Not at all / Very rarely	Not at all / Very rarely	Not at all / Very rarely	Not at all / Very rarely	Not at all / Very rarely	Not at all / Very rarely	Not at all / Very rarely	Not at all / Very rarely	Not at all / Very rarely	Not at all / Very rarely	Not at all / Very rarely	Not at all / Very rarely	Not at all / Very rarely	Not at all / Very rarely	b. 5-25%				Unlikely	Unlikely	Unlikely	Certainly not	Certainly not	Certainly not	Possibly	Likely	Possibly	Certainly not	Unlikely	Certainly not	Certainly not	Possibly
			Slovenia		-	-	b. Female	a. <10	a. Pediatrics	b. 41-50	Slovenia			>50% daily encounters	>50% daily encounters	>10% and <50% daily encounters	<10% daily encounters	>50% daily encounters	>50% daily encounters	Not at all / Very rarely	Not at all / Very rarely	Not at all / Very rarely	Not at all / Very rarely	Not at all / Very rarely	Not at all / Very rarely	>10% and <50% daily encounters	>50% daily encounters	>50% daily encounters	Not at all / Very rarely	>10% and <50% daily encounters	>10% and <50% daily encounters	c. 26-50%				Certainly not	Unlikely	Certainly not	Certainly not	Unlikely	Certainly not	Unlikely	Possibly	Unlikely	Certainly not	Unlikely	Unlikely	Certainly not	Possibly
			Lithuania		-	-	b. Female	b. 11-20	a. Pediatrics	b. 41-50	Lithuania			Few / Week	<10% daily encounters	<10% daily encounters	Few / Week	Few / Week	Few / Week	Few / Week	Few / Week	Few / Week	Few / Week	Few / Week	Few / Week	Few / Week	Few / Week	Few / Week	Few / Week	>50% daily encounters	>50% daily encounters	c. 26-50%				Certainly not	Unlikely	Certainly not	Certainly not	Possibly	Unlikely	Unlikely	Possibly	Possibly	Certainly not	Possibly	Unlikely	Certainly not	Likely
			Cyprus	Cyprus	-	-	b. Female	b. 11-20	a. Pediatrics	c. 51-60	Cyprus			<10% daily encounters	>50% daily encounters	<10% daily encounters	Not at all / Very rarely	Not at all / Very rarely	Not at all / Very rarely	Few / Week	>50% daily encounters	<10% daily encounters	Not at all / Very rarely	>50% daily encounters	Few / Week	Not at all / Very rarely	>50% daily encounters	<10% daily encounters	Not at all / Very rarely	Not at all / Very rarely	Not at all / Very rarely	c. 26-50%				Always will	Certainly not	Likely	Certainly not	Likely	Unlikely	Likely	Always will	Certainly not	Certainly not	Possibly	Certainly not	Certainly not	Likely
			Poland		-	-	b. Female	d. >31	a. Pediatrics	c. 51-60	Poland			Few / Week	<10% daily encounters	<10% daily encounters	Few / Week	<10% daily encounters	<10% daily encounters	Not at all / Very rarely	Not at all / Very rarely	Not at all / Very rarely	Not at all / Very rarely	Not at all / Very rarely	Not at all / Very rarely	Few / Week	Few / Week	Few / Week	Not at all / Very rarely	Few / Week	Few / Week	b. 5-25%				Always will	Always will	Always will	Unlikely	Always will	Always will	Always will	Always will	Always will	Always will	Always will	Always will	Certainly not	Certainly not
			Spain		-	-	a. Male	d. >31	a. Pediatrics	d. 61-70	Spain			Few / Week	>10% and <50% daily encounters	>10% and <50% daily encounters	>10% and <50% daily encounters	>50% daily encounters	>10% and <50% daily encounters	Not at all / Very rarely	<10% daily encounters	<10% daily encounters	<10% daily encounters	>10% and <50% daily encounters	>10% and <50% daily encounters	Few / Week	<10% daily encounters	<10% daily encounters	Not at all / Very rarely	<10% daily encounters	<10% daily encounters	c. 26-50%				Likely	Likely	Possibly	Certainly not	Unlikely	Unlikely	Possibly	Always will	Likely	Certainly not	Possibly	Unlikely	Likely	Unlikely
			Italy		-	-	b. Female	c. 21-30	a. Pediatrics	c. 51-60	Italy			>50% daily encounters	>50% daily encounters	>50% daily encounters	<10% daily encounters	>10% and <50% daily encounters	>10% and <50% daily encounters	Few / Week	Few / Week	Not at all / Very rarely	Not at all / Very rarely	>10% and <50% daily encounters	>10% and <50% daily encounters	Few / Week	>10% and <50% daily encounters	>50% daily encounters	Few / Week	<10% daily encounters	<10% daily encounters	d. 51-75%				Certainly not	Always will	Likely	Certainly not	Certainly not	Certainly not	Unlikely	Likely	Possibly	Certainly not	Possibly	Unlikely	Certainly not	Always will
			Ukraine	Ukraine	-	-	a. Male	a. <10	b. Family Practice/GP	a. <40	Ukraine			<10% daily encounters	>50% daily encounters	>10% and <50% daily encounters	<10% daily encounters	>10% and <50% daily encounters	<10% daily encounters	<10% daily encounters	>10% and <50% daily encounters	<10% daily encounters	<10% daily encounters	>10% and <50% daily encounters	<10% daily encounters	<10% daily encounters	>10% and <50% daily encounters	>10% and <50% daily encounters	Not at all / Very rarely	Not at all / Very rarely	Not at all / Very rarely	b. 5-25%				Certainly not	Certainly not	Certainly not	Certainly not	Certainly not	Certainly not	Certainly not	Certainly not	Certainly not	Certainly not	Certainly not	Certainly not	Certainly not	Certainly not
			Israel		-	-	a. Male	d. >31	a. Pediatrics	e. >70	Israel			Few / Week	>10% and <50% daily encounters	>10% and <50% daily encounters	Not at all / Very rarely	<10% daily encounters	Few / Week	>10% and <50% daily encounters	>10% and <50% daily encounters	>10% and <50% daily encounters	>10% and <50% daily encounters	>10% and <50% daily encounters	>10% and <50% daily encounters	Not at all / Very rarely	>10% and <50% daily encounters	<10% daily encounters	Not at all / Very rarely	<10% daily encounters	Few / Week	b. 5-25%				Likely	Always will	Possibly	Certainly not	Possibly	Certainly not	Certainly not	Possibly	Certainly not	Certainly not	Certainly not	Certainly not	Certainly not	Unlikely
			Israel		-	-	b. Female	c. 21-30	a. Pediatrics	b. 41-50	Israel			Few / Week	>10% and <50% daily encounters	>10% and <50% daily encounters	Not at all / Very rarely	Few / Week	Few / Week	Not at all / Very rarely	Not at all / Very rarely	Not at all / Very rarely	Not at all / Very rarely	Not at all / Very rarely	Not at all / Very rarely	Not at all / Very rarely	Not at all / Very rarely	Not at all / Very rarely	Not at all / Very rarely	Not at all / Very rarely	Not at all / Very rarely	b. 5-25%				Certainly not	Certainly not	Certainly not	Certainly not	Certainly not	Certainly not	Certainly not	Certainly not	Certainly not	Certainly not	Certainly not	Certainly not	Unlikely	Possibly
			Ukraine	Ukraine	-	-	b. Female	d. >31	a. Pediatrics	c. 51-60	Ukraine			<10% daily encounters	>10% and <50% daily encounters	<10% daily encounters	Not at all / Very rarely	Not at all / Very rarely	Not at all / Very rarely	Few / Week	Few / Week	Few / Week	>10% and <50% daily encounters	>10% and <50% daily encounters	>10% and <50% daily encounters	<10% daily encounters	<10% daily encounters	<10% daily encounters	Few / Week	Few / Week	Few / Week	b. 5-25%				Likely	Always will	Likely	Unlikely	Possibly	Unlikely	Possibly	Likely	Possibly	Unlikely	Unlikely	Unlikely	Certainly not	Certainly not
			Spain		-	-	b. Female	b. 11-20	a. Pediatrics	b. 41-50	Spain			<10% daily encounters	>50% daily encounters	>10% and <50% daily encounters	Few / Week	<10% daily encounters	<10% daily encounters	Not at all / Very rarely	Not at all / Very rarely	Not at all / Very rarely	Few / Week	<10% daily encounters	<10% daily encounters	Not at all / Very rarely	Few / Week	Few / Week	Not at all / Very rarely	Few / Week	Not at all / Very rarely	e. 76-95%				Likely	Unlikely	Likely	Certainly not	Unlikely	Unlikely	Possibly	Likely	Unlikely	Certainly not	Unlikely	Unlikely	Possibly	Unlikely
			Portugal		-	-	b. Female	c. 21-30	a. Pediatrics	d. 61-70	Portugal			Few / Week	>50% daily encounters	>10% and <50% daily encounters	Not at all / Very rarely	Few / Week	Few / Week	Few / Week	<10% daily encounters	<10% daily encounters	Few / Week	Few / Week	Few / Week	<10% daily encounters	<10% daily encounters	<10% daily encounters	Not at all / Very rarely	<10% daily encounters	>10% and <50% daily encounters	d. 51-75%				Certainly not	Possibly	Possibly	Certainly not	Certainly not	Certainly not	Possibly	Possibly	Possibly	Certainly not	Certainly not	Certainly not	Certainly not	Possibly
			Italy		-	-	b. Female	c. 21-30	a. Pediatrics	c. 51-60	Italy			>10% and <50% daily encounters	>50% daily encounters	>10% and <50% daily encounters	Not at all / Very rarely	>50% daily encounters	>10% and <50% daily encounters	Not at all / Very rarely	<10% daily encounters	Few / Week	Not at all / Very rarely	>10% and <50% daily encounters	<10% daily encounters	Not at all / Very rarely	>10% and <50% daily encounters	<10% daily encounters	<10% daily encounters	>50% daily encounters	>10% and <50% daily encounters	c. 26-50%				Likely	Certainly not	Possibly	Unlikely	Possibly	Unlikely	Possibly	Always will	Possibly	Certainly not	Possibly	Unlikely	Unlikely	Likely
			Ukraine	Ukraine	-	-	b. Female	c. 21-30	a. Pediatrics	c. 51-60	Ukraine			Few / Week	<10% daily encounters	<10% daily encounters	Few / Week	>10% and <50% daily encounters	<10% daily encounters	Not at all / Very rarely	Not at all / Very rarely	Not at all / Very rarely	Not at all / Very rarely	<10% daily encounters	Few / Week	Not at all / Very rarely	Few / Week	Few / Week	Not at all / Very rarely	<10% daily encounters	<10% daily encounters	b. 5-25%				Certainly not	Possibly	Unlikely	Certainly not	Possibly	Unlikely	Possibly	Possibly	Possibly	Certainly not	Unlikely	Certainly not	Unlikely	Unlikely
			Slovenia		-	-	b. Female	a. <10	a. Pediatrics	b. 41-50	Slovenia			<10% daily encounters	>50% daily encounters	>10% and <50% daily encounters	<10% daily encounters	>50% daily encounters	>10% and <50% daily encounters	Not at all / Very rarely	Not at all / Very rarely	Not at all / Very rarely	Not at all / Very rarely	Not at all / Very rarely	Not at all / Very rarely	Not at all / Very rarely	Not at all / Very rarely	Not at all / Very rarely	Not at all / Very rarely	Not at all / Very rarely	Not at all / Very rarely	a. 0-5%				Possibly	Likely	Likely	Certainly not	Certainly not	Certainly not	Likely	Always will	Likely	Certainly not	Certainly not	Certainly not	Certainly not	Possibly
			Austria		-	-	b. Female	c. 21-30	b. Family Practice/GP	d. 61-70	Austria			<10% daily encounters	>10% and <50% daily encounters	<10% daily encounters	>10% and <50% daily encounters	>50% daily encounters	>10% and <50% daily encounters	<10% daily encounters	>10% and <50% daily encounters	<10% daily encounters	Few / Week	Few / Week	Few / Week	Few / Week	Few / Week	Few / Week	Not at all / Very rarely	<10% daily encounters	Few / Week	e. 76-95%				Unlikely	Certainly not	Unlikely	Certainly not	Certainly not	Certainly not	Likely	Likely	Likely	Certainly not	Unlikely	Certainly not	Unlikely	Unlikely
			Slovenia		-	-	b. Female	b. 11-20	a. Pediatrics	a. <40	Slovenia			Few / Week	>10% and <50% daily encounters	>10% and <50% daily encounters	Not at all / Very rarely	>10% and <50% daily encounters	>10% and <50% daily encounters	Not at all / Very rarely	Not at all / Very rarely	Not at all / Very rarely	Not at all / Very rarely	Not at all / Very rarely	Not at all / Very rarely	Not at all / Very rarely	Few / Week	Few / Week	Not at all / Very rarely	Not at all / Very rarely	Not at all / Very rarely	c. 26-50%				Certainly not	Possibly	Certainly not	Certainly not	Certainly not	Certainly not	Likely	Likely	Likely	Certainly not	Certainly not	Certainly not	Certainly not	Certainly not
			Italy		-	-	b. Female	d. >31	a. Pediatrics	d. 61-70	Italy			<10% daily encounters	>50% daily encounters	>50% daily encounters	Not at all / Very rarely	Few / Week	Few / Week	Few / Week	<10% daily encounters	<10% daily encounters	>10% and <50% daily encounters	>50% daily encounters	>50% daily encounters	Not at all / Very rarely	>50% daily encounters	Few / Week	Not at all / Very rarely	>10% and <50% daily encounters	>10% and <50% daily encounters	c. 26-50%				Unlikely	Always will	Possibly	Unlikely	Likely	Possibly	Possibly	Always will	Possibly	Certainly not	Possibly	Certainly not	Certainly not	Likely
			Ukraine	Ukraine	-	-	b. Female	c. 21-30	a. Pediatrics	c. 51-60	Ukraine			>10% and <50% daily encounters	>10% and <50% daily encounters	<10% daily encounters	Not at all / Very rarely	Not at all / Very rarely	Not at all / Very rarely	Not at all / Very rarely	Not at all / Very rarely	Not at all / Very rarely	<10% daily encounters	>10% and <50% daily encounters	>10% and <50% daily encounters	Few / Week	<10% daily encounters	<10% daily encounters	Not at all / Very rarely	Few / Week	Few / Week	f. 96-100%				Certainly not	Possibly	Unlikely	Certainly not	Unlikely	Unlikely	Possibly	Likely	Likely	Unlikely	Unlikely	Unlikely	Certainly not	Unlikely
			Germany		-	-	a. Male	b. 11-20	a. Pediatrics	b. 41-50	Germany			<10% daily encounters	>10% and <50% daily encounters	<10% daily encounters	Few / Week	<10% daily encounters	Few / Week	Not at all / Very rarely	Not at all / Very rarely	Not at all / Very rarely	Not at all / Very rarely	Not at all / Very rarely	Not at all / Very rarely	Few / Week	Few / Week	Few / Week	Not at all / Very rarely	Not at all / Very rarely	Not at all / Very rarely	f. 96-100%				Certainly not	Unlikely	Certainly not	Certainly not	Unlikely	Certainly not	Unlikely	Possibly	Unlikely	Certainly not	Certainly not	Certainly not	Certainly not	Possibly
			Bulgaria		-	-	b. Female	b. 11-20	a. Pediatrics	b. 41-50	Bulgaria			>10% and <50% daily encounters	>10% and <50% daily encounters	>10% and <50% daily encounters	>10% and <50% daily encounters	>10% and <50% daily encounters	>10% and <50% daily encounters	>10% and <50% daily encounters	>10% and <50% daily encounters	>10% and <50% daily encounters	>10% and <50% daily encounters	>10% and <50% daily encounters	>10% and <50% daily encounters	>10% and <50% daily encounters	>10% and <50% daily encounters	>10% and <50% daily encounters	Not at all / Very rarely	Not at all / Very rarely	Not at all / Very rarely	f. 96-100%				Certainly not	Certainly not	Certainly not	Certainly not	Certainly not	Certainly not	Certainly not	Certainly not	Certainly not	Unlikely	Unlikely	Unlikely	Always will	Always will
			France		-	-	b. Female	c. 21-30	a. Pediatrics	c. 51-60	France			>10% and <50% daily encounters	>10% and <50% daily encounters	>10% and <50% daily encounters	<10% daily encounters	<10% daily encounters	>10% and <50% daily encounters	Not at all / Very rarely	Not at all / Very rarely	Not at all / Very rarely	Not at all / Very rarely	Not at all / Very rarely	Not at all / Very rarely	Not at all / Very rarely	Not at all / Very rarely	Not at all / Very rarely	Not at all / Very rarely	>10% and <50% daily encounters	<10% daily encounters	f. 96-100%				Certainly not	Certainly not	Certainly not	Certainly not	Certainly not	Certainly not	Certainly not	Certainly not	Certainly not	Certainly not	Certainly not	Certainly not	Certainly not	Certainly not
			Germany		-	-	a. Male	c. 21-30	a. Pediatrics	b. 41-50	Germany			<10% daily encounters	<10% daily encounters	<10% daily encounters	Not at all / Very rarely	Not at all / Very rarely	Not at all / Very rarely	Not at all / Very rarely	Not at all / Very rarely	Not at all / Very rarely	Not at all / Very rarely	Not at all / Very rarely	Not at all / Very rarely	Not at all / Very rarely	Not at all / Very rarely	Few / Week	Not at all / Very rarely	Not at all / Very rarely	<10% daily encounters	f. 96-100%				Certainly not	Certainly not	Certainly not	Certainly not	Certainly not	Certainly not	Unlikely	Unlikely	Unlikely	Certainly not	Certainly not	Certainly not	Unlikely	Unlikely
			Italy		-	-	b. Female	c. 21-30	a. Pediatrics	d. 61-70	Italy			>10% and <50% daily encounters	>50% daily encounters	>50% daily encounters	Few / Week	Few / Week	Few / Week	Few / Week	<10% daily encounters	<10% daily encounters	>10% and <50% daily encounters	>50% daily encounters	>50% daily encounters	<10% daily encounters	>50% daily encounters	>50% daily encounters	Not at all / Very rarely	>10% and <50% daily encounters	>10% and <50% daily encounters	d. 51-75%				Likely	Certainly not	Unlikely	Certainly not	Likely	Possibly	Possibly	Always will	Likely	Certainly not	Unlikely	Unlikely	Certainly not	Possibly
			Germany		-	-	a. Male	b. 11-20	a. Pediatrics	c. 51-60	Germany			<10% daily encounters	<10% daily encounters	<10% daily encounters	Not at all / Very rarely	Not at all / Very rarely	Not at all / Very rarely	Not at all / Very rarely	Not at all / Very rarely	Not at all / Very rarely	Not at all / Very rarely	Not at all / Very rarely	Not at all / Very rarely	Not at all / Very rarely	Not at all / Very rarely	Not at all / Very rarely	Not at all / Very rarely	Not at all / Very rarely	Not at all / Very rarely	d. 51-75%				Unlikely	Unlikely	Unlikely	Certainly not	Certainly not	Certainly not	Certainly not	Certainly not	Certainly not	Certainly not	Certainly not	Certainly not	Possibly	Possibly
			Slovenia		-	-	b. Female	c. 21-30	a. Pediatrics	b. 41-50	Slovenia			Few / Week	>10% and <50% daily encounters	>10% and <50% daily encounters	Not at all / Very rarely	>10% and <50% daily encounters	>10% and <50% daily encounters	Not at all / Very rarely	Few / Week	Few / Week	Not at all / Very rarely	Not at all / Very rarely	Not at all / Very rarely	Not at all / Very rarely	Not at all / Very rarely	Not at all / Very rarely	Not at all / Very rarely	<10% daily encounters	<10% daily encounters	b. 5-25%				Certainly not	Possibly	Possibly	Certainly not	Unlikely	Possibly	Unlikely	Possibly	Unlikely	Certainly not	Unlikely	Certainly not	Certainly not	Possibly
			Spain		-	-	b. Female	a. <10	a. Pediatrics	a. <40	Spain			>10% and <50% daily encounters	>50% daily encounters	>50% daily encounters	>10% and <50% daily encounters	>10% and <50% daily encounters	>10% and <50% daily encounters	Not at all / Very rarely	Not at all / Very rarely	Not at all / Very rarely	>10% and <50% daily encounters	>50% daily encounters	>50% daily encounters	<10% daily encounters	>10% and <50% daily encounters	>10% and <50% daily encounters	Not at all / Very rarely	<10% daily encounters	<10% daily encounters	e. 76-95%				Certainly not	Possibly	Possibly	Certainly not	Certainly not	Certainly not	Certainly not	Unlikely	Unlikely	Certainly not	Certainly not	Certainly not	Certainly not	Certainly not
			Ukraine	Ukraine	-	-	b. Female	b. 11-20	a. Pediatrics	a. <40	Ukraine			>10% and <50% daily encounters	>10% and <50% daily encounters	>50% daily encounters	Not at all / Very rarely	Not at all / Very rarely	Not at all / Very rarely	Not at all / Very rarely	Not at all / Very rarely	Not at all / Very rarely	>10% and <50% daily encounters	>50% daily encounters	>50% daily encounters	>10% and <50% daily encounters	>10% and <50% daily encounters	>10% and <50% daily encounters	Not at all / Very rarely	<10% daily encounters	Not at all / Very rarely	c. 26-50%				Likely	Likely	Likely	Certainly not	Unlikely	Certainly not	Always will	Always will	Always will	Certainly not	Certainly not	Certainly not	Certainly not	Certainly not
			Spain		-	-	a. Male	d. >31	a. Pediatrics	d. 61-70	Spain			Few / Week	>50% daily encounters	<10% daily encounters	Not at all / Very rarely	Not at all / Very rarely	Not at all / Very rarely	Few / Week	>10% and <50% daily encounters	Few / Week	Few / Week	>10% and <50% daily encounters	Few / Week	Few / Week	>10% and <50% daily encounters	Few / Week	Not at all / Very rarely	Not at all / Very rarely	Not at all / Very rarely	b. 5-25%				Possibly	Possibly	Unlikely	Certainly not	Likely	Certainly not	Possibly	Always will	Possibly	Certainly not	Unlikely	Certainly not	Unlikely	Unlikely
			Ukraine	Ukraine	-	-	b. Female	c. 21-30	a. Pediatrics	c. 51-60	Ukraine			>10% and <50% daily encounters	<10% daily encounters	<10% daily encounters	Not at all / Very rarely	Not at all / Very rarely	Few / Week	Not at all / Very rarely	Not at all / Very rarely	Not at all / Very rarely	Few / Week	Few / Week	Few / Week	Not at all / Very rarely	Not at all / Very rarely	Not at all / Very rarely	Not at all / Very rarely	Not at all / Very rarely	Not at all / Very rarely	b. 5-25%				Certainly not	Possibly	Unlikely	Certainly not	Certainly not	Certainly not	Certainly not	Possibly	Certainly not	Certainly not	Certainly not	Certainly not	Certainly not	Possibly
			United Kingdom		-	National Coordinator	a. Male	d. >31	a. Pediatrics	d. 61-70	United Kingdom			Few / Week	>50% daily encounters	>10% and <50% daily encounters	Not at all / Very rarely	Not at all / Very rarely	Not at all / Very rarely	Not at all / Very rarely	Not at all / Very rarely	Not at all / Very rarely	Not at all / Very rarely	Not at all / Very rarely	Not at all / Very rarely	Few / Week	Few / Week	Few / Week	Not at all / Very rarely	Few / Week	Few / Week	e. 76-95%				Unlikely	Always will	Likely	Unlikely	Possibly	Possibly	Unlikely	Likely	Possibly	Certainly not	Certainly not	Certainly not	Unlikely	Unlikely
			Germany		-	-	a. Male	c. 21-30	a. Pediatrics	d. 61-70	Germany			Few / Week	<10% daily encounters	<10% daily encounters	Not at all / Very rarely	Not at all / Very rarely	Not at all / Very rarely	Not at all / Very rarely	Not at all / Very rarely	Not at all / Very rarely	Not at all / Very rarely	Few / Week	Few / Week	Not at all / Very rarely	Few / Week	Few / Week	Not at all / Very rarely	Few / Week	Few / Week	a. 0-5%				Certainly not	Certainly not	Certainly not	Certainly not	Certainly not	Certainly not	Certainly not	Certainly not	Certainly not	Certainly not	Certainly not	Certainly not	Certainly not	Certainly not
			Poland		-	-	a. Male	b. 11-20	b. Family Practice/GP	b. 41-50	Poland			Not at all / Very rarely	>50% daily encounters	<10% daily encounters	Not at all / Very rarely	Not at all / Very rarely	Not at all / Very rarely	Not at all / Very rarely	Not at all / Very rarely	Not at all / Very rarely	Not at all / Very rarely	Not at all / Very rarely	Not at all / Very rarely	Not at all / Very rarely	<10% daily encounters	Few / Week	Not at all / Very rarely	Not at all / Very rarely	Not at all / Very rarely	e. 76-95%				Certainly not	Unlikely	Certainly not	Certainly not	Unlikely	Certainly not	Certainly not	Possibly	Unlikely	Certainly not	Certainly not	Certainly not	Unlikely	Possibly
			Ukraine		-	-	b. Female	b. 11-20	a. Pediatrics	a. <40	Ukraine			>10% and <50% daily encounters	>10% and <50% daily encounters	>10% and <50% daily encounters	Not at all / Very rarely	Not at all / Very rarely	Not at all / Very rarely	Not at all / Very rarely	Not at all / Very rarely	Not at all / Very rarely	>10% and <50% daily encounters	>10% and <50% daily encounters	>10% and <50% daily encounters	>10% and <50% daily encounters	>10% and <50% daily encounters	>10% and <50% daily encounters	Not at all / Very rarely	<10% daily encounters	<10% daily encounters	b. 5-25%				Certainly not	Certainly not	Certainly not	Unlikely	Unlikely	Unlikely	Likely	Likely	Likely	Unlikely	Unlikely	Unlikely	Possibly	Possibly
			Italy		-	-	a. Male	d. >31	a. Pediatrics	d. 61-70	Italy			>10% and <50% daily encounters	Few / Week	<10% daily encounters	Not at all / Very rarely	Few / Week	Few / Week	Few / Week	Few / Week	Few / Week	Not at all / Very rarely	Not at all / Very rarely	Not at all / Very rarely	Not at all / Very rarely	Few / Week	Not at all / Very rarely	Not at all / Very rarely	Few / Week	Few / Week	c. 26-50%				Unlikely	Always will	Likely	Certainly not	Likely	Possibly	Possibly	Always will	Likely	Certainly not	Certainly not	Certainly not	Certainly not	Likely
			Poland		-	-	b. Female	a. <10	b. Family Practice/GP	a. <40	Poland			Not at all / Very rarely	>50% daily encounters	<10% daily encounters	<10% daily encounters	Not at all / Very rarely	>10% and <50% daily encounters	<10% daily encounters	Not at all / Very rarely	Few / Week	Not at all / Very rarely	Not at all / Very rarely	Not at all / Very rarely	Not at all / Very rarely	>10% and <50% daily encounters	<10% daily encounters	Not at all / Very rarely	Not at all / Very rarely	Not at all / Very rarely	a. 0-5%				Certainly not	Possibly	Certainly not	Certainly not	Possibly	Certainly not	Certainly not	Possibly	Certainly not	Certainly not	Possibly	Certainly not	Certainly not	Certainly not
			Spain		-	-	a. Male	c. 21-30	a. Pediatrics	c. 51-60	Spain			<10% daily encounters	Not at all / Very rarely	Few / Week	<10% daily encounters	>10% and <50% daily encounters	>10% and <50% daily encounters	<10% daily encounters	>10% and <50% daily encounters	>10% and <50% daily encounters	<10% daily encounters	>10% and <50% daily encounters	<10% daily encounters	Not at all / Very rarely	>10% and <50% daily encounters	>50% daily encounters	Not at all / Very rarely	>10% and <50% daily encounters	>10% and <50% daily encounters	e. 76-95%				Unlikely	Possibly	Likely	Certainly not	Possibly	Likely	Certainly not	Possibly	Always will	Certainly not	Unlikely	Possibly	Certainly not	Unlikely
			Spain		-	-	b. Female	a. <10	a. Pediatrics	a. <40	Spain			Not at all / Very rarely	>50% daily encounters	>50% daily encounters	Not at all / Very rarely	Few / Week	Few / Week	Not at all / Very rarely	Not at all / Very rarely	Not at all / Very rarely	Not at all / Very rarely	Not at all / Very rarely	Not at all / Very rarely	Not at all / Very rarely	Not at all / Very rarely	Not at all / Very rarely	Not at all / Very rarely	Not at all / Very rarely	Not at all / Very rarely	a. 0-5%				Possibly	Possibly	Possibly	Certainly not	Certainly not	Certainly not	Always will	Always will	Always will	Unlikely	Likely	Possibly	Certainly not	Unlikely
			Austria		-	-	b. Female	c. 21-30	a. Pediatrics	c. 51-60	Austria			Few / Week	>50% daily encounters	>10% and <50% daily encounters	<10% daily encounters	>10% and <50% daily encounters	>10% and <50% daily encounters	Not at all / Very rarely	Few / Week	Not at all / Very rarely	Few / Week	>10% and <50% daily encounters	>10% and <50% daily encounters	Not at all / Very rarely	Not at all / Very rarely	Not at all / Very rarely	Not at all / Very rarely	Not at all / Very rarely	Not at all / Very rarely	b. 5-25%				Always will	Certainly not	Unlikely	Certainly not	Unlikely	Certainly not	Certainly not	Possibly	Unlikely	Certainly not	Unlikely	Unlikely	Unlikely	Always will
			Italy		-	-	b. Female	c. 21-30	a. Pediatrics	d. 61-70	Italy			<10% daily encounters	>10% and <50% daily encounters	<10% daily encounters	Not at all / Very rarely	Few / Week	Few / Week	Not at all / Very rarely	<10% daily encounters	<10% daily encounters	Not at all / Very rarely	Few / Week	Not at all / Very rarely	Not at all / Very rarely	Few / Week	Few / Week	Not at all / Very rarely	Few / Week	Few / Week	a. 0-5%				Certainly not	Likely	Unlikely	Certainly not	Possibly	Certainly not	Likely	Likely	Likely	Certainly not	Unlikely	Certainly not	Certainly not	Possibly
			Germany		-	-	a. Male	b. 11-20	a. Pediatrics	b. 41-50	Switzerland			<10% daily encounters	>10% and <50% daily encounters	>10% and <50% daily encounters	>10% and <50% daily encounters	>10% and <50% daily encounters	>10% and <50% daily encounters	Not at all / Very rarely	Not at all / Very rarely	Not at all / Very rarely	Not at all / Very rarely	Not at all / Very rarely	Not at all / Very rarely	Not at all / Very rarely	Not at all / Very rarely	Not at all / Very rarely	Not at all / Very rarely	Not at all / Very rarely	Not at all / Very rarely	f. 96-100%				Unlikely	Possibly	Unlikely	Unlikely	Unlikely	Unlikely	Possibly	Likely	Possibly	Certainly not	Certainly not	Certainly not	Unlikely	Unlikely
			Austria		-	-	a. Male	c. 21-30	a. Pediatrics	c. 51-60	Austria			Few / Week	>10% and <50% daily encounters	<10% daily encounters	Few / Week	<10% daily encounters	Few / Week	Not at all / Very rarely	Not at all / Very rarely	Not at all / Very rarely	Few / Week	<10% daily encounters	<10% daily encounters	Few / Week	<10% daily encounters	<10% daily encounters	Not at all / Very rarely	Not at all / Very rarely	Not at all / Very rarely	e. 76-95%				Unlikely	Unlikely	Unlikely	Unlikely	Unlikely	Unlikely	Possibly	Possibly	Possibly	Unlikely	Unlikely	Unlikely	Unlikely	Possibly
			Slovenia		-	-	b. Female	b. 11-20	a. Pediatrics	c. 51-60	Slovenia			<10% daily encounters	>10% and <50% daily encounters	<10% daily encounters	<10% daily encounters	>10% and <50% daily encounters	<10% daily encounters	Not at all / Very rarely	Not at all / Very rarely	Not at all / Very rarely	Not at all / Very rarely	Not at all / Very rarely	Not at all / Very rarely	Few / Week	>10% and <50% daily encounters	<10% daily encounters	Not at all / Very rarely	Few / Week	Not at all / Very rarely	f. 96-100%				Possibly	Certainly not	Unlikely	Certainly not	Possibly	Possibly	Likely	Likely	Likely	Certainly not	Unlikely	Certainly not	Certainly not	Possibly
			Poland		-	-	b. Female	a. <10	d. Other	a. <40	Poland			Not at all / Very rarely	>50% daily encounters	>10% and <50% daily encounters	Not at all / Very rarely	<10% daily encounters	Not at all / Very rarely	Not at all / Very rarely	Not at all / Very rarely	Not at all / Very rarely	Not at all / Very rarely	Not at all / Very rarely	Not at all / Very rarely	Not at all / Very rarely	Few / Week	Few / Week	Not at all / Very rarely	Few / Week	Few / Week	f. 96-100%				Certainly not	Possibly	Unlikely	Certainly not	Unlikely	Certainly not	Possibly	Likely	Possibly	Certainly not	Unlikely	Certainly not	Unlikely	Possibly
			Belgium		-	-	b. Female	d. >31	a. Pediatrics	d. 61-70	Belgium			<10% daily encounters	>50% daily encounters	>10% and <50% daily encounters	>10% and <50% daily encounters	>10% and <50% daily encounters	>10% and <50% daily encounters	Not at all / Very rarely	Not at all / Very rarely	Not at all / Very rarely	Not at all / Very rarely	Few / Week	Not at all / Very rarely	Not at all / Very rarely	<10% daily encounters	Not at all / Very rarely	Not at all / Very rarely	Few / Week	Few / Week	a. 0-5%				Certainly not	Certainly not	Certainly not	Certainly not	Certainly not	Certainly not	Certainly not	Certainly not	Certainly not	Certainly not	Certainly not	Certainly not	Certainly not	Unlikely
			Czech Rep.		-	-	b. Female	d. >31	a. Pediatrics	d. 61-70	Democratic Republic of Congo			<10% daily encounters	>50% daily encounters	>50% daily encounters	<10% daily encounters	>50% daily encounters	>50% daily encounters	<10% daily encounters	>10% and <50% daily encounters	>10% and <50% daily encounters	<10% daily encounters	>10% and <50% daily encounters	>10% and <50% daily encounters	<10% daily encounters	>10% and <50% daily encounters	>10% and <50% daily encounters	<10% daily encounters	<10% daily encounters	<10% daily encounters	c. 26-50%				Certainly not	Possibly	Unlikely	Certainly not	Possibly	Certainly not	Possibly	Likely	Possibly	Certainly not	Unlikely	Certainly not	Certainly not	Possibly
			Poland		-	-	a. Male	d. >31	a. Pediatrics	c. 51-60	Poland			Not at all / Very rarely	Few / Week	Few / Week	Not at all / Very rarely	Not at all / Very rarely	Not at all / Very rarely	Not at all / Very rarely	Not at all / Very rarely	Not at all / Very rarely	Not at all / Very rarely	Not at all / Very rarely	Not at all / Very rarely	Not at all / Very rarely	Few / Week	Not at all / Very rarely	Not at all / Very rarely	Not at all / Very rarely	Not at all / Very rarely	a. 0-5%				Certainly not	Certainly not	Certainly not	Certainly not	Certainly not	Certainly not	Certainly not	Certainly not	Certainly not	Certainly not	Certainly not	Certainly not	Certainly not	Unlikely
			Spain		-	-	b. Female	c. 21-30	a. Pediatrics	b. 41-50	Spain			Not at all / Very rarely	>50% daily encounters	>50% daily encounters	Not at all / Very rarely	>10% and <50% daily encounters	>10% and <50% daily encounters	Not at all / Very rarely	Not at all / Very rarely	Not at all / Very rarely	Few / Week	Few / Week	Few / Week	Few / Week	>50% daily encounters	>10% and <50% daily encounters	Not at all / Very rarely	<10% daily encounters	Few / Week	f. 96-100%				Unlikely	Likely	Likely	Certainly not	Unlikely	Certainly not	Likely	Always will	Likely	Certainly not	Certainly not	Certainly not	Unlikely	Likely
			Ukraine	Ukraine	-	-	b. Female	b. 11-20	a. Pediatrics	a. <40	Ukraine			<10% daily encounters	<10% daily encounters	Few / Week	>50% daily encounters	>50% daily encounters	>10% and <50% daily encounters	Not at all / Very rarely	Not at all / Very rarely	Not at all / Very rarely	>50% daily encounters	>50% daily encounters	>50% daily encounters	Few / Week	Few / Week	Few / Week	>50% daily encounters	>50% daily encounters	>50% daily encounters	b. 5-25%				Certainly not	Certainly not	Likely	Certainly not	Certainly not	Certainly not	Certainly not	Possibly	Possibly	Likely	Possibly	Likely	Likely	Likely
			Cyprus	Cyprus	-	-	b. Female	c. 21-30	a. Pediatrics	c. 51-60	Cyprus			<10% daily encounters	>50% daily encounters	<10% daily encounters	Not at all / Very rarely	Not at all / Very rarely	Not at all / Very rarely	Few / Week	<10% daily encounters	Few / Week	Few / Week	>50% daily encounters	<10% daily encounters	Few / Week	>50% daily encounters	Few / Week	Not at all / Very rarely	Not at all / Very rarely	Not at all / Very rarely	b. 5-25%				Certainly not	Unlikely	Certainly not	Certainly not	Certainly not	Certainly not	Certainly not	Certainly not	Certainly not	Certainly not	Unlikely	Certainly not	Certainly not	Possibly
			Spain		-	-	b. Female	d. >31	a. Pediatrics	c. 51-60	Spain			<10% daily encounters	>50% daily encounters	>50% daily encounters	Not at all / Very rarely	Few / Week	<10% daily encounters	Not at all / Very rarely	Not at all / Very rarely	Not at all / Very rarely	Few / Week	Few / Week	Few / Week	Not at all / Very rarely	Few / Week	Few / Week	Not at all / Very rarely	Not at all / Very rarely	Not at all / Very rarely	b. 5-25%				Possibly	Likely	Likely	Certainly not	Certainly not	Certainly not	Possibly	Likely	Possibly	Certainly not	Possibly	Unlikely	Certainly not	Certainly not
			Spain		-	-	b. Female	c. 21-30	a. Pediatrics	c. 51-60	Spain			<10% daily encounters	>50% daily encounters	>50% daily encounters	Not at all / Very rarely	>10% and <50% daily encounters	>10% and <50% daily encounters	Not at all / Very rarely	Not at all / Very rarely	Not at all / Very rarely	Not at all / Very rarely	Not at all / Very rarely	Not at all / Very rarely	Not at all / Very rarely	>10% and <50% daily encounters	>10% and <50% daily encounters	Not at all / Very rarely	Few / Week	Few / Week	b. 5-25%				Unlikely	Possibly	Possibly	Certainly not	Unlikely	Unlikely	Unlikely	Possibly	Possibly	Certainly not	Certainly not	Certainly not	Certainly not	Possibly
			Greece		-	-	b. Female	a. <10	a. Pediatrics	b. 41-50	Greece			>10% and <50% daily encounters	Few / Week	>10% and <50% daily encounters	Few / Week	Not at all / Very rarely	Few / Week	>10% and <50% daily encounters	Not at all / Very rarely	Few / Week	Not at all / Very rarely	Not at all / Very rarely	Not at all / Very rarely	Not at all / Very rarely	Not at all / Very rarely	Not at all / Very rarely	Not at all / Very rarely	Not at all / Very rarely	Not at all / Very rarely	b. 5-25%				Certainly not	Possibly	Certainly not	Certainly not	Certainly not	Certainly not	Certainly not	Certainly not	Certainly not	Certainly not	Unlikely	Certainly not	Certainly not	Likely
			Portugal		-	-	b. Female	c. 21-30	a. Pediatrics	d. 61-70	Portugal			>10% and <50% daily encounters	>50% daily encounters	<10% daily encounters	Few / Week	<10% daily encounters	Few / Week	>10% and <50% daily encounters	>50% daily encounters	>10% and <50% daily encounters	<10% daily encounters	>10% and <50% daily encounters	>10% and <50% daily encounters	<10% daily encounters	>10% and <50% daily encounters	<10% daily encounters	Not at all / Very rarely	Not at all / Very rarely	Not at all / Very rarely	c. 26-50%				Always will	Possibly	Always will	Certainly not	Possibly	Certainly not	Certainly not	Possibly	Certainly not	Certainly not	Unlikely	Certainly not	Possibly	Likely
			Cyprus		-	-	b. Female	a. <10	a. Pediatrics	a. <40	Cyprus			Few / Week	Few / Week	Few / Week	<10% daily encounters	>50% daily encounters	>10% and <50% daily encounters	Not at all / Very rarely	Not at all / Very rarely	Not at all / Very rarely	>10% and <50% daily encounters	>50% daily encounters	>10% and <50% daily encounters	<10% daily encounters	>50% daily encounters	>10% and <50% daily encounters	Not at all / Very rarely	>10% and <50% daily encounters	Not at all / Very rarely	a. 0-5%				Certainly not	Unlikely	Certainly not	Certainly not	Unlikely	Certainly not	Unlikely	Possibly	Unlikely	Certainly not	Unlikely	Certainly not	Certainly not	Likely
			Italy		-	-	b. Female	c. 21-30	a. Pediatrics	d. 61-70	Italy			>10% and <50% daily encounters	>50% daily encounters	>50% daily encounters	Few / Week	Few / Week	Few / Week	Few / Week	Few / Week	Few / Week	Few / Week	Few / Week	Few / Week	Few / Week	<10% daily encounters	Few / Week	Not at all / Very rarely	Few / Week	Few / Week	a. 0-5%				Certainly not	Possibly	Unlikely	Certainly not	Likely	Possibly	Unlikely	Possibly	Possibly	Certainly not	Possibly	Unlikely	Unlikely	Possibly
			Italy		-	-	b. Female	d. >31	a. Pediatrics	d. 61-70	Italy			>10% and <50% daily encounters	>50% daily encounters	<10% daily encounters	Not at all / Very rarely	Few / Week	Few / Week	Not at all / Very rarely	>10% and <50% daily encounters	Few / Week	Not at all / Very rarely	>10% and <50% daily encounters	Few / Week	Not at all / Very rarely	>10% and <50% daily encounters	<10% daily encounters	Not at all / Very rarely	Few / Week	Few / Week	d. 51-75%				Unlikely	Likely	Likely	Unlikely	Unlikely	Unlikely	Likely	Likely	Likely	Unlikely	Unlikely	Unlikely	Certainly not	Possibly
			Austria		-	-	a. Male	b. 11-20	a. Pediatrics	b. 41-50	Austria			>10% and <50% daily encounters	>50% daily encounters	>10% and <50% daily encounters	<10% daily encounters	<10% daily encounters	<10% daily encounters	<10% daily encounters	>10% and <50% daily encounters	<10% daily encounters	Not at all / Very rarely	Not at all / Very rarely	Not at all / Very rarely	Not at all / Very rarely	Few / Week	Not at all / Very rarely	Not at all / Very rarely	Few / Week	Few / Week	c. 26-50%				Certainly not	Unlikely	Certainly not	Certainly not	Certainly not	Certainly not	Certainly not	Unlikely	Certainly not	Certainly not	Unlikely	Certainly not	Unlikely	Possibly
			Luxembourg		-	-	b. Female	b. 11-20	a. Pediatrics	b. 41-50	Luxembourg			<10% daily encounters	>10% and <50% daily encounters	<10% daily encounters	Few / Week	>10% and <50% daily encounters	<10% daily encounters	Not at all / Very rarely	Not at all / Very rarely	Not at all / Very rarely	Not at all / Very rarely	Not at all / Very rarely	Not at all / Very rarely	Not at all / Very rarely	<10% daily encounters	<10% daily encounters	Not at all / Very rarely	Few / Week	Not at all / Very rarely	e. 76-95%				Certainly not	Unlikely	Certainly not	Certainly not	Certainly not	Certainly not	Certainly not	Unlikely	Unlikely	Certainly not	Certainly not	Certainly not	Certainly not	Certainly not
			Belgium		-	-	b. Female	b. 11-20	a. Pediatrics	b. 41-50	Belgium			<10% daily encounters	>10% and <50% daily encounters	<10% daily encounters	<10% daily encounters	<10% daily encounters	<10% daily encounters	Not at all / Very rarely	Not at all / Very rarely	Not at all / Very rarely	Not at all / Very rarely	Not at all / Very rarely	Not at all / Very rarely	Not at all / Very rarely	Not at all / Very rarely	Not at all / Very rarely	Not at all / Very rarely	Not at all / Very rarely	Not at all / Very rarely	f. 96-100%				Certainly not	Certainly not	Certainly not	Certainly not	Certainly not	Certainly not	Certainly not	Certainly not	Certainly not	Certainly not	Certainly not	Certainly not	Unlikely	Unlikely
			Austria		-	-	a. Male	d. >31	a. Pediatrics	e. >70	Austria			<10% daily encounters	<10% daily encounters	>10% and <50% daily encounters	Not at all / Very rarely	Not at all / Very rarely	>10% and <50% daily encounters	<10% daily encounters	Not at all / Very rarely	Not at all / Very rarely	Not at all / Very rarely	Not at all / Very rarely	Not at all / Very rarely	Not at all / Very rarely	Not at all / Very rarely	Not at all / Very rarely	Not at all / Very rarely	Not at all / Very rarely	Not at all / Very rarely	a. 0-5%				Certainly not	Unlikely	Unlikely	Certainly not	Certainly not	Certainly not	Certainly not	Certainly not	Unlikely	Certainly not	Certainly not	Certainly not	Possibly	Possibly
			Belgium		-	-	b. Female	c. 21-30	a. Pediatrics	c. 51-60	Belgium			<10% daily encounters	>10% and <50% daily encounters	<10% daily encounters	Few / Week	Few / Week	Few / Week	Not at all / Very rarely	Not at all / Very rarely	Not at all / Very rarely	Not at all / Very rarely	Not at all / Very rarely	Not at all / Very rarely	Not at all / Very rarely	Few / Week	Few / Week	Not at all / Very rarely	Few / Week	Few / Week	f. 96-100%				Certainly not	Certainly not	Certainly not	Certainly not	Certainly not	Certainly not	Certainly not	Certainly not	Certainly not	Certainly not	Certainly not	Certainly not	Certainly not	Certainly not
			Ukraine		-	-	b. Female	b. 11-20	a. Pediatrics	a. <40	Ukraine			>10% and <50% daily encounters	>10% and <50% daily encounters	<10% daily encounters	Not at all / Very rarely	Not at all / Very rarely	Not at all / Very rarely	>10% and <50% daily encounters	>50% daily encounters	>10% and <50% daily encounters	<10% daily encounters	>50% daily encounters	<10% daily encounters	Not at all / Very rarely	<10% daily encounters	>10% and <50% daily encounters	Not at all / Very rarely	Not at all / Very rarely	Not at all / Very rarely	c. 26-50%				Certainly not	Likely	Unlikely	Certainly not	Certainly not	Certainly not	Certainly not	Likely	Unlikely	Certainly not	Likely	Unlikely	Certainly not	Likely
			Ukraine	Ukraine	-	-	a. Male	b. 11-20	d. Other	a. <40	Ukraine			<10% daily encounters	>10% and <50% daily encounters	>10% and <50% daily encounters	<10% daily encounters	>10% and <50% daily encounters	>10% and <50% daily encounters	Few / Week	<10% daily encounters	<10% daily encounters	>10% and <50% daily encounters	>10% and <50% daily encounters	>10% and <50% daily encounters	<10% daily encounters	>10% and <50% daily encounters	>10% and <50% daily encounters	Not at all / Very rarely	<10% daily encounters	>10% and <50% daily encounters	b. 5-25%				Always will	Likely	Likely	Certainly not	Certainly not	Certainly not	Always will	Always will	Always will	Certainly not	Certainly not	Certainly not	Certainly not	Unlikely
			Ukraine	Ukraine	-	-	b. Female	d. >31	a. Pediatrics	d. 61-70	Ukraine			>10% and <50% daily encounters	>10% and <50% daily encounters	>10% and <50% daily encounters	<10% daily encounters	<10% daily encounters	<10% daily encounters	>10% and <50% daily encounters	>10% and <50% daily encounters	>10% and <50% daily encounters	>10% and <50% daily encounters	>10% and <50% daily encounters	>10% and <50% daily encounters	>10% and <50% daily encounters	>50% daily encounters	>10% and <50% daily encounters	<10% daily encounters	>50% daily encounters	>50% daily encounters	b. 5-25%				Certainly not	Likely	Likely	Certainly not	Possibly	Possibly	Unlikely	Likely	Possibly	Certainly not	Possibly	Unlikely	Certainly not	Likely
			Romania		-	-	b. Female	b. 11-20	a. Pediatrics	c. 51-60	Romania			>10% and <50% daily encounters	>10% and <50% daily encounters	<10% daily encounters	Few / Week	>50% daily encounters	>10% and <50% daily encounters	>10% and <50% daily encounters	>50% daily encounters	>50% daily encounters	>10% and <50% daily encounters	>50% daily encounters	>50% daily encounters	Not at all / Very rarely	>50% daily encounters	<10% daily encounters	Few / Week	>50% daily encounters	>50% daily encounters	d. 51-75%				Unlikely	Likely	Possibly	Unlikely	Unlikely	Unlikely	Unlikely	Likely	Unlikely	Unlikely	Certainly not	Unlikely	Certainly not	Unlikely
			Spain		-	-	a. Male	d. >31	a. Pediatrics	d. 61-70	Spain			Not at all / Very rarely	>10% and <50% daily encounters	>10% and <50% daily encounters	Not at all / Very rarely	Few / Week	Few / Week	Not at all / Very rarely	Not at all / Very rarely	Not at all / Very rarely	Not at all / Very rarely	Few / Week	Few / Week	Not at all / Very rarely	Few / Week	Few / Week	Not at all / Very rarely	Not at all / Very rarely	Not at all / Very rarely	a. 0-5%				Possibly	Certainly not	Unlikely	Certainly not	Certainly not	Certainly not	Possibly	Certainly not	Possibly	Certainly not	Certainly not	Certainly not	Certainly not	Certainly not
			Ukraine	Ukraine	-	-	b. Female	b. 11-20	a. Pediatrics	b. 41-50	Ukraine			Few / Week	Few / Week	Few / Week	Few / Week	<10% daily encounters	Not at all / Very rarely	Few / Week	Few / Week	Not at all / Very rarely	Few / Week	Few / Week	Not at all / Very rarely	Not at all / Very rarely	Not at all / Very rarely	Not at all / Very rarely	Not at all / Very rarely	Not at all / Very rarely	Not at all / Very rarely	a. 0-5%				Likely	Possibly	Possibly	Unlikely	Unlikely	Unlikely	Possibly	Possibly	Possibly	Unlikely	Certainly not	Unlikely	Unlikely	Unlikely
			Ukraine	Ukraine	-	-	b. Female	d. >31	a. Pediatrics	c. 51-60	Ukraine			<10% daily encounters	<10% daily encounters	<10% daily encounters	Few / Week	Few / Week	Few / Week	<10% daily encounters	<10% daily encounters	<10% daily encounters	<10% daily encounters	>10% and <50% daily encounters	>10% and <50% daily encounters	Few / Week	>10% and <50% daily encounters	>10% and <50% daily encounters	Not at all / Very rarely	Few / Week	Few / Week	b. 5-25%				Certainly not	Likely	Possibly	Certainly not	Unlikely	Unlikely	Possibly	Likely	Likely	Certainly not	Unlikely	Unlikely	Certainly not	Certainly not
			Ukraine	Ukraine	-	-	b. Female	d. >31	d. Other	d. 61-70	Ukraine			Few / Week	<10% daily encounters	Few / Week	>10% and <50% daily encounters	>10% and <50% daily encounters	>10% and <50% daily encounters	>10% and <50% daily encounters	>50% daily encounters	>10% and <50% daily encounters	>50% daily encounters	>50% daily encounters	>50% daily encounters	>10% and <50% daily encounters	>10% and <50% daily encounters	>10% and <50% daily encounters	>10% and <50% daily encounters	>50% daily encounters	>50% daily encounters	b. 5-25%				Possibly	Likely	Possibly	Possibly	Possibly	Unlikely	Possibly	Possibly	Possibly	Unlikely	Possibly	Unlikely	Unlikely	Likely
			Ukraine	Ukraine	-	-	b. Female	b. 11-20	a. Pediatrics	a. <40	Ukraine			Few / Week	>10% and <50% daily encounters	>10% and <50% daily encounters	Not at all / Very rarely	Not at all / Very rarely	Not at all / Very rarely	Few / Week	>10% and <50% daily encounters	Few / Week	Few / Week	>10% and <50% daily encounters	>10% and <50% daily encounters	Few / Week	>10% and <50% daily encounters	<10% daily encounters	Not at all / Very rarely	Few / Week	Not at all / Very rarely	a. 0-5%				Unlikely	Unlikely	Unlikely	Certainly not	Certainly not	Certainly not	Unlikely	Possibly	Unlikely	Certainly not	Certainly not	Certainly not	Certainly not	Certainly not
			Switzerland		-	-	a. Male	b. 11-20	a. Pediatrics	c. 51-60	Switzerland			<10% daily encounters	<10% daily encounters	<10% daily encounters	<10% daily encounters	<10% daily encounters	<10% daily encounters	Not at all / Very rarely	Not at all / Very rarely	Not at all / Very rarely	Not at all / Very rarely	Not at all / Very rarely	Not at all / Very rarely	Not at all / Very rarely	Not at all / Very rarely	Not at all / Very rarely	Not at all / Very rarely	Few / Week	Few / Week	b. 5-25%				Possibly	Likely	Possibly	Certainly not	Certainly not	Certainly not	Likely	Likely	Likely	Certainly not	Certainly not	Certainly not	Certainly not	Unlikely
			Ukraine	Ukraine	-	-	a. Male	b. 11-20	a. Pediatrics	a. <40	Ukraine			>10% and <50% daily encounters	>10% and <50% daily encounters	>10% and <50% daily encounters	<10% daily encounters	>10% and <50% daily encounters	>10% and <50% daily encounters	<10% daily encounters	<10% daily encounters	<10% daily encounters	>10% and <50% daily encounters	>50% daily encounters	>10% and <50% daily encounters	>10% and <50% daily encounters	>50% daily encounters	>10% and <50% daily encounters	Few / Week	Few / Week	<10% daily encounters	e. 76-95%				Certainly not	Unlikely	Unlikely	Certainly not	Possibly	Certainly not	Likely	Always will	Likely	Certainly not	Possibly	Unlikely	Certainly not	Possibly
			Portugal		-	-	b. Female	a. <10	a. Pediatrics	a. <40	Portugal			Not at all / Very rarely	>50% daily encounters	>50% daily encounters	Few / Week	>50% daily encounters	>10% and <50% daily encounters	Not at all / Very rarely	Not at all / Very rarely	Not at all / Very rarely	Not at all / Very rarely	Not at all / Very rarely	Not at all / Very rarely	Not at all / Very rarely	Not at all / Very rarely	Not at all / Very rarely	Not at all / Very rarely	>10% and <50% daily encounters	Few / Week	e. 76-95%				Unlikely	Possibly	Possibly	Certainly not	Certainly not	Certainly not	Unlikely	Possibly	Unlikely	Unlikely	Unlikely	Unlikely	Certainly not	Certainly not
			Portugal		-	-	b. Female	c. 21-30	a. Pediatrics	c. 51-60	Portugal			>10% and <50% daily encounters	>50% daily encounters	>10% and <50% daily encounters	<10% daily encounters	>10% and <50% daily encounters	>10% and <50% daily encounters	<10% daily encounters	<10% daily encounters	<10% daily encounters	<10% daily encounters	<10% daily encounters	<10% daily encounters	Few / Week	Few / Week	Few / Week	Not at all / Very rarely	>10% and <50% daily encounters	>10% and <50% daily encounters	b. 5-25%				Unlikely	Possibly	Possibly	Unlikely	Unlikely	Unlikely	Possibly	Possibly	Possibly	Unlikely	Unlikely	Unlikely	Unlikely	Unlikely
			Bulgaria	Bulgaria	-	-	b. Female	c. 21-30	b. Family Practice/GP	c. 51-60	Bulgaria			<10% daily encounters	>10% and <50% daily encounters	<10% daily encounters	Not at all / Very rarely	Not at all / Very rarely	Not at all / Very rarely	Not at all / Very rarely	Few / Week	Few / Week	Not at all / Very rarely	Few / Week	Few / Week	Not at all / Very rarely	Not at all / Very rarely	Not at all / Very rarely	Not at all / Very rarely	Not at all / Very rarely	Not at all / Very rarely	c. 26-50%				Certainly not	Likely	Certainly not	Certainly not	Possibly	Certainly not	Possibly	Likely	Unlikely	Certainly not	Unlikely	Unlikely	Certainly not	Possibly
			Spain		-	-	b. Female	c. 21-30	a. Pediatrics	c. 51-60	Spain			Few / Week	>50% daily encounters	>50% daily encounters	Not at all / Very rarely	Few / Week	Few / Week	Not at all / Very rarely	Not at all / Very rarely	Not at all / Very rarely	<10% daily encounters	>10% and <50% daily encounters	>10% and <50% daily encounters	<10% daily encounters	>10% and <50% daily encounters	<10% daily encounters	Not at all / Very rarely	Few / Week	Few / Week	b. 5-25%				Certainly not	Possibly	Possibly	Certainly not	Possibly	Possibly	Certainly not	Possibly	Possibly	Certainly not	Possibly	Possibly	Certainly not	Likely
			Hungary		-	-	b. Female	b. 11-20	a. Pediatrics	b. 41-50	Hungary			>10% and <50% daily encounters	>50% daily encounters	>10% and <50% daily encounters	<10% daily encounters	>10% and <50% daily encounters	>10% and <50% daily encounters	>10% and <50% daily encounters	>10% and <50% daily encounters	>10% and <50% daily encounters	>10% and <50% daily encounters	>50% daily encounters	>10% and <50% daily encounters	>10% and <50% daily encounters	>50% daily encounters	>10% and <50% daily encounters	Few / Week	<10% daily encounters	Few / Week	d. 51-75%				Possibly	Likely	Possibly	Certainly not	Unlikely	Certainly not	Possibly	Likely	Possibly	Certainly not	Unlikely	Certainly not	Certainly not	Unlikely
			Poland		-	-	a. Male	b. 11-20	b. Family Practice/GP	b. 41-50	Poland			Few / Week	>50% daily encounters	>10% and <50% daily encounters	Not at all / Very rarely	<10% daily encounters	<10% daily encounters	Not at all / Very rarely	Few / Week	Not at all / Very rarely	Not at all / Very rarely	Not at all / Very rarely	Not at all / Very rarely	Few / Week	>10% and <50% daily encounters	Few / Week	Not at all / Very rarely	Not at all / Very rarely	Not at all / Very rarely	c. 26-50%				Likely	Likely	Likely	Certainly not	Unlikely	Certainly not	Certainly not	Possibly	Possibly	Certainly not	Possibly	Possibly	Certainly not	Unlikely
			Portugal		-	-	b. Female	b. 11-20	a. Pediatrics	b. 41-50	Portugal			Few / Week	>50% daily encounters	<10% daily encounters	Few / Week	Few / Week	Few / Week	<10% daily encounters	<10% daily encounters	<10% daily encounters	<10% daily encounters	<10% daily encounters	<10% daily encounters	Few / Week	Few / Week	<10% daily encounters	Not at all / Very rarely	Not at all / Very rarely	Not at all / Very rarely	a. 0-5%				Certainly not	Certainly not	Certainly not	Certainly not	Certainly not	Certainly not	Possibly	Possibly	Possibly	Certainly not	Certainly not	Certainly not	Likely	Always will
			Belgium		-	-	b. Female	a. <10	a. Pediatrics	a. <40	Belgium			Few / Week	<10% daily encounters	Few / Week	Few / Week	Few / Week	Few / Week	Not at all / Very rarely	Not at all / Very rarely	Not at all / Very rarely	Not at all / Very rarely	Not at all / Very rarely	Not at all / Very rarely	Not at all / Very rarely	Not at all / Very rarely	Not at all / Very rarely	Not at all / Very rarely	Not at all / Very rarely	Not at all / Very rarely	e. 76-95%				Certainly not	Unlikely	Certainly not	Certainly not	Unlikely	Certainly not	Certainly not	Unlikely	Certainly not	Certainly not	Unlikely	Certainly not	Certainly not	Unlikely
			Spain		-	-	b. Female	c. 21-30	a. Pediatrics	c. 51-60	Spain			Few / Week	>50% daily encounters	>10% and <50% daily encounters	Few / Week	>10% and <50% daily encounters	>10% and <50% daily encounters	Not at all / Very rarely	Not at all / Very rarely	Not at all / Very rarely	Not at all / Very rarely	Not at all / Very rarely	Not at all / Very rarely	Not at all / Very rarely	Few / Week	<10% daily encounters	Not at all / Very rarely	Few / Week	<10% daily encounters	e. 76-95%				Certainly not	Likely	Possibly	Certainly not	Likely	Possibly	Certainly not	Always will	Possibly	Certainly not	Always will	Possibly	Unlikely	Likely
			Ukraine	Ukraine	-	-	b. Female	c. 21-30	a. Pediatrics	b. 41-50	Ukraine			Few / Week	<10% daily encounters	<10% daily encounters	Not at all / Very rarely	Not at all / Very rarely	Not at all / Very rarely	Few / Week	>10% and <50% daily encounters	>10% and <50% daily encounters	<10% daily encounters	>10% and <50% daily encounters	>10% and <50% daily encounters	Not at all / Very rarely	<10% daily encounters	<10% daily encounters	Not at all / Very rarely	>10% and <50% daily encounters	>10% and <50% daily encounters	a. 0-5%				Possibly	Always will	Likely	Certainly not	Certainly not	Certainly not	Likely	Likely	Likely	Certainly not	Certainly not	Certainly not	Certainly not	Certainly not
[truncated: 99 more rows]
[truncated: 14 more columns]

## Sheet: 1) 1 Are you
1) 1. Are you	#
a. Male	165
b. Female	545

## Sheet: 2) 2 How many years of experien
2) 2. How many years of experience do you have post training?	#
a. <10	167
b. 11-20	146
c. 21-30	206
d. >31	192

## Sheet: 3) 3 What is your specialty
3) 3. What is your specialty?	#
d. Other	44
a. Pediatrics	537
b. Family Practice/GP	123
c. Internal Medicine	6

## Sheet: 4) 4 How old are you
4) 4. How old are you?	#
a. <40	198
b. 41-50	141
c. 51-60	218
d. 61-70	136
e. >70	17

## Sheet: 5) 5 What country do you practi
5) 5. What country do you practice in?	#
Afghanistan	0
Albania	0
Algeria	0
American Samoa	0
Andorra	0
Angola	0
Anguilla	0
Antarctica	0
Antigua and Barbuda	0
Argentina	0
Armenia	0
Aruba	0
Australia	0
Austria	17
Azerbaijan	0
Bahamas	0
Bahrain	0
Bangladesh	0
[truncated: 224 more rows]

## Sheet: 8) 611 Phone calls  PreCOVID19
8) 6.1.1 Phone calls - Pre-COVID-19	#
[truncated: 5 more rows]

[truncated: 45 more sheets: 9) 612 Phone calls  During COVI, 10) 613 Phone calls  PostCOVID1, 11) 621 Emails  PreCOVID19, 12) 622 Emails  During COVID19, 13) 623 Emails  PostCOVID19, 14) 631 Phone text messages  Pr, 15) 632 Phone text messages  Du, 16) 633 Phone text messages  Po, 17) 641 Social media (eg whatsa, 18) 642 Social media (eg whatsa, 19) 643 Social media (eg whatsa, 20) 651 Cellphone pictures or v, 21) 652 Cellphone pictures or v, 22) 653 Cellphone pictures or v, 23) 661 Video conference platfo, 24) 662 Video conference platfo, 25) 663 Video conference platfo, 26) 7 Mobile communication tech, 30) 711 How likely are you to m, 31) 712 How likely are you to m …]
